# Supplementary material for: 1-(4-Nitro­phen­yl)-2-(3-phenyl­allyl­idene)hydrazine
Source: Acta Crystallogr Sect E Struct Rep Online. 2008 Jul 19;64(Pt 8):o1531. doi: 10.1107/S1600536808021429 (PMC2962156; doi:10.1107/S1600536808021429)
Supplement: Supplementary file 1 [file e-64-o1531-sup1.cif]

##############################################################################
###                                                                        ###
###        Electronic paper (Acta Crystallographica Section E)             ###
###                                                                        ###
##############################################################################
#                                                                            #
# This CIF contains the data in a paper accepted for publication in Acta     #
# Crystallographica Section E. It conforms to the requirements of Notes      #
# for Authors for Section E, and has been peer reviewed under the auspices   #
# of the IUCr Commission on Journals.                                        #
#                                                                            #
# Full details of the Crystallographic Information File format               #
# are given in the paper "The Crystallographic Information File (CIF):       #
# a New Standard Archive File for Crystallography" by S. R. Hall, F. H.      #
# Allen and I. D. Brown [Acta Cryst. (1991), A47, 655-685].                  #
#                                                                            #
# The current version of the core CIF dictionary is obtainable from          #
# ftp://ftp.iucr.org/pub/cif_core.dic. The current version number is 2.4.    #
#                                                                            #
# Software is freely available for graphical display of the structure(s) in  #
# this CIF.  For information consult the CIF home page http://www.iucr.org/  #
# cif/home.html                                                              #
#                                                                            #
# This file may be used for bona fide research purposes within the           #
# scientific community so long as proper attribution is given to the journal # 
# article from which it was obtained.                                        #
#                                                                            #
##############################################################################
                                             
data_global
_audit_creation_method     SHELXL-97
_journal_date_recd_electronic     2008-07-03
_journal_date_accepted     2008-07-10
_journal_name_full     'Acta Crystallographica, Section E'
_journal_year     2008
_journal_volume     64
_journal_issue      8
_journal_page_first     o1531
_journal_page_last     o1531
_journal_paper_category     QO
_journal_coeditor_code     HG2421
_publ_contact_author_name     'Feng-yu,Bao'
_publ_contact_author_address
;
Department of Applied
Chemistry, College of Sciences, Henan
Agricultural University, Zhengzhou 450002,
P.R. China
;
_publ_contact_author_email     bfyu2008@yahoo.com.cn
_publ_contact_author_fax     '?'
_publ_contact_author_phone     '?'
_publ_section_title
;
1-(4-Nitrophenyl)-2-(3-phenylallylidene)hydrazine
;
loop_
    _publ_author_name
    _publ_author_address
    'Bao, Feng-Yu'
;
Department of Applied
Chemistry, College of Sciences, Henan
Agricultural University, Zhengzhou 450002,
People's Republic of China
;
data_I
_chemical_name_systematic
;
1-(4-Nitrophenyl)-2-(3-phenylallylidene)hydrazine
;
_chemical_name_common     ?
_chemical_formula_moiety     'C15 H13 N3 O2'
_chemical_formula_sum     'C15 H13 N3 O2'
_chemical_formula_structural     ?
_chemical_formula_analytical     ?
_chemical_formula_iupac     'C15 H13 N3 O2'
_chemical_formula_weight     267.28
_chemical_melting_point     ?
_symmetry_cell_setting     'Monoclinic'
_symmetry_space_group_name_H-M     'P c'
_symmetry_space_group_name_Hall     'P -2yc'
loop_
    _symmetry_equiv_pos_as_xyz
    'x, y, z'
    'x, -y, z+1/2'
_cell_length_a     6.1011(3)
_cell_length_b     12.4505(6)
_cell_length_c     9.0076(4)
_cell_angle_alpha     90.00
_cell_angle_beta     93.273(3)
_cell_angle_gamma     90.00
_cell_volume     683.12(6)
_cell_formula_units_Z     2
_cell_measurement_reflns_used     1143
_cell_measurement_theta_min     2.11
_cell_measurement_theta_max     25.55
_cell_measurement_temperature     296(2)
_exptl_crystal_description     block
_exptl_crystal_colour     brown
_exptl_crystal_size_max     0.23
_exptl_crystal_size_mid     0.20
_exptl_crystal_size_min     0.20
_exptl_crystal_density_diffrn     1.299
_exptl_crystal_density_meas     ?
_exptl_crystal_density_method     'not measured'
_exptl_crystal_F_000     280
_exptl_absorpt_coefficient_mu     0.089
_exptl_absorpt_correction_type     'multi-scan'
_exptl_absorpt_process_details     '(SADABS; Sheldrick, 1996)'
_exptl_absorpt_correction_T_min     0.9798
_exptl_absorpt_correction_T_max     0.9824
_exptl_special_details
;
;
_diffrn_ambient_temperature     296(2)
_diffrn_radiation_type     'MoK\a'
_diffrn_radiation_wavelength     0.71073
_diffrn_radiation_source     'sealed tube'
_diffrn_radiation_monochromator     'graphite'
_diffrn_measurement_device_type     'Bruker SMART APEX CCD area-detector'
_diffrn_measurement_method     '\f and \w'
_diffrn_detector_area_resol_mean     ?
_diffrn_reflns_number     5992
_diffrn_reflns_av_R_equivalents     0.0454
_diffrn_reflns_av_sigmaI/netI     0.0436
_diffrn_reflns_theta_min     1.64
_diffrn_reflns_theta_max     27.00
_diffrn_reflns_theta_full     27.00
_diffrn_measured_fraction_theta_max     1.000
_diffrn_measured_fraction_theta_full     1.000
_diffrn_reflns_limit_h_min     -7
_diffrn_reflns_limit_h_max     7
_diffrn_reflns_limit_k_min     -14
_diffrn_reflns_limit_k_max     15
_diffrn_reflns_limit_l_min     -11
_diffrn_reflns_limit_l_max     11
_diffrn_standards_number     ?
_diffrn_standards_interval_count     ?
_diffrn_standards_interval_time     ?
_diffrn_standards_decay_%     ?
loop_
    _diffrn_standard_refln_index_h
    _diffrn_standard_refln_index_k
    _diffrn_standard_refln_index_l
    ? ? ?
_refine_special_details
;
Refinement of <i>F</i>^2^ against ALL reflections. The weighted <i>R</i>-factor
<i>wR</i> and goodness of fit <i>S</i> are based on <i>F</i>^2^, conventional
<i>R</i>-factors <i>R</i> are based on <i>F</i>, with <i>F</i> set to zero for
negative <i>F</i>^2^. The threshold expression of <i>F</i>^2^ >
\s(<i>F</i>^2^) is used only for calculating <i>R</i>-factors(gt) <i>etc</i>.
and is not relevant to the choice of reflections for refinement.
<i>R</i>-factors based on <i>F</i>^2^ are statistically about twice as large
as those based on <i>F</i>, and <i>R</i>- factors based on ALL data will be
even larger.
;
_reflns_number_total     1502
_reflns_number_gt     783
_reflns_threshold_expression     I>2\s(I)
_refine_ls_structure_factor_coef     Fsqd
_refine_ls_matrix_type     full
_refine_ls_R_factor_all     0.0970
_refine_ls_R_factor_gt     0.0387
_refine_ls_wR_factor_gt     0.0807
_refine_ls_wR_factor_ref     0.1006
_refine_ls_goodness_of_fit_ref     0.945
_refine_ls_restrained_S_all     0.944
_refine_ls_number_reflns     1502
_refine_ls_number_parameters     185
_refine_ls_number_restraints     3
_refine_ls_hydrogen_treatment     mixed
_refine_ls_weighting_scheme     calc
_refine_ls_weighting_details
                 'calc w=1/[\s^2^(Fo^2^)+(0.0488P)^2^] where P=(Fo^2^+2Fc^2^)/3'
_atom_sites_solution_hydrogens     geom
_atom_sites_solution_primary     direct
_atom_sites_solution_secondary     difmap
_refine_ls_shift/su_max     0.000
_refine_ls_shift/su_mean     0.000
_refine_diff_density_max     0.094
_refine_diff_density_min     -0.096
_refine_ls_extinction_method     'SHELXL97 (Sheldrick, 2008)'
_refine_ls_extinction_coef     0.027(6)
_refine_ls_extinction_expression
                                  'Fc^*^=kFc[1+0.001xFc^2^\l^3^/sin(2\q)]^-1/4^'
_refine_ls_abs_structure_details     ?
_refine_ls_abs_structure_Flack     ?
loop_
    _atom_type_symbol
    _atom_type_description
    _atom_type_scat_dispersion_real
    _atom_type_scat_dispersion_imag
    _atom_type_scat_source
    'C' 'C' 0.0033 0.0000
                         'International Tables Vol C Tables 4.2.6.8 and 6.1.1.4'
    'H' 'H' 0.0000 0.0000
                         'International Tables Vol C Tables 4.2.6.8 and 6.1.1.4'
    'N' 'N' 0.0061 0.0000
                         'International Tables Vol C Tables 4.2.6.8 and 6.1.1.4'
    'O' 'O' 0.0106 0.0000
                         'International Tables Vol C Tables 4.2.6.8 and 6.1.1.4'
_computing_data_collection     'SMART (Bruker, 1998)'
_computing_cell_refinement     'SMART (Bruker, 1998)'
_computing_data_reduction     'SAINT (Bruker, 1998)'
_computing_structure_solution     'SHELXS97 (Sheldrick, 2008)'
_computing_structure_refinement     'SHELXL97 (Sheldrick, 2008)'
_computing_molecular_graphics     'SHELXTL (Sheldrick, 2008)'
_computing_publication_material     'SHELXTL (Sheldrick, 2008)'
loop_
    _atom_site_type_symbol
    _atom_site_label
    _atom_site_fract_x
    _atom_site_fract_y
    _atom_site_fract_z
    _atom_site_U_iso_or_equiv
    _atom_site_adp_type
    _atom_site_calc_flag
    _atom_site_refinement_flags
    _atom_site_occupancy
    _atom_site_disorder_assembly
    _atom_site_disorder_group
    O O1 1.0954(5) 0.9273(2) -0.0961(4) 0.1019(9) Uani d . 1 . .
    O O2 1.0374(5) 1.0780(3) 0.0100(3) 0.1053(11) Uani d . 1 . .
    N N1 0.9922(5) 0.9832(3) -0.0132(3) 0.0768(9) Uani d . 1 . .
    N N2 0.2734(4) 0.8124(2) 0.2572(3) 0.0689(8) Uani d D 1 . .
    N N3 0.1907(4) 0.7139(2) 0.2171(3) 0.0718(8) Uani d . 1 . .
    C C1 0.8094(5) 0.9377(3) 0.0590(4) 0.0595(8) Uani d . 1 . .
    C C2 0.7374(5) 0.8364(3) 0.0209(4) 0.0663(10) Uani d . 1 . .
    H H2 0.8096 0.7967 -0.0488 0.080 Uiso calc R 1 . .
    C C3 0.5603(5) 0.7940(3) 0.0852(4) 0.0644(9) Uani d . 1 . .
    H H3 0.5116 0.7255 0.0585 0.077 Uiso calc R 1 . .
    C C4 0.4516(5) 0.8519(3) 0.1903(4) 0.0593(8) Uani d . 1 . .
    C C5 0.5270(6) 0.9545(3) 0.2290(4) 0.0689(10) Uani d . 1 . .
    H H5 0.4567 0.9941 0.2998 0.083 Uiso calc R 1 . .
    C C6 0.7040(5) 0.9972(3) 0.1631(4) 0.0695(9) Uani d . 1 . .
    H H6 0.7532 1.0659 0.1882 0.083 Uiso calc R 1 . .
    C C7 0.0126(6) 0.6853(3) 0.2753(4) 0.0717(9) Uani d . 1 . .
    H H7 -0.0511 0.7305 0.3429 0.086 Uiso calc R 1 . .
    C C8 -0.0884(6) 0.5852(3) 0.2375(4) 0.0742(10) Uani d . 1 . .
    H H8 -0.0170 0.5393 0.1747 0.089 Uiso calc R 1 . .
    C C9 -0.2781(6) 0.5539(3) 0.2868(4) 0.0757(10) Uani d . 1 . .
    H H9 -0.3443 0.6017 0.3497 0.091 Uiso calc R 1 . .
    C C10 -0.3973(6) 0.4540(3) 0.2553(4) 0.0781(11) Uani d . 1 . .
    C C11 -0.3260(8) 0.3749(4) 0.1614(5) 0.0973(13) Uani d . 1 . .
    H H11 -0.1919 0.3827 0.1184 0.117 Uiso calc R 1 . .
    C C12 -0.4506(11) 0.2854(4) 0.1313(6) 0.1188(19) Uani d . 1 . .
    H H12 -0.4012 0.2338 0.0664 0.143 Uiso calc R 1 . .
    C C13 -0.6461(12) 0.2703(5) 0.1945(7) 0.128(2) Uani d . 1 . .
    H H13 -0.7300 0.2094 0.1724 0.153 Uiso calc R 1 . .
    C C14 -0.7170(8) 0.3456(5) 0.2905(7) 0.1205(19) Uani d . 1 . .
    H H14 -0.8479 0.3346 0.3363 0.145 Uiso calc R 1 . .
    C C15 -0.5968(7) 0.4385(4) 0.3210(5) 0.0968(13) Uani d . 1 . .
    H H15 -0.6488 0.4901 0.3849 0.116 Uiso calc R 1 . .
    H H2A 0.205(5) 0.852(2) 0.323(3) 0.080 Uiso d D 1 . .
loop_
    _atom_site_aniso_label
    _atom_site_aniso_U_11
    _atom_site_aniso_U_22
    _atom_site_aniso_U_33
    _atom_site_aniso_U_12
    _atom_site_aniso_U_13
    _atom_site_aniso_U_23
    O1 0.0786(17) 0.127(2) 0.1032(19) -0.0004(17) 0.0351(16) -0.0009(18)
    O2 0.104(2) 0.104(2) 0.109(2) -0.040(2) 0.0197(18) -0.0008(18)
    N1 0.068(2) 0.094(3) 0.0691(19) -0.012(2) 0.0059(17) 0.008(2)
    N2 0.0610(19) 0.070(2) 0.077(2) -0.0064(16) 0.0103(16) -0.0075(15)
    N3 0.0674(19) 0.0658(19) 0.082(2) -0.0096(16) 0.0027(17) 0.0023(16)
    C1 0.0512(18) 0.070(2) 0.0578(19) -0.0043(18) 0.0033(16) 0.0044(17)
    C2 0.069(2) 0.069(2) 0.062(2) 0.0083(19) 0.0106(19) -0.0015(18)
    C3 0.062(2) 0.055(2) 0.076(2) 0.0008(18) 0.0037(19) -0.0048(19)
    C4 0.0539(19) 0.064(2) 0.0598(19) -0.0012(17) 0.0007(17) 0.0004(17)
    C5 0.061(2) 0.072(2) 0.074(2) -0.0022(18) 0.0110(19) -0.0102(19)
    C6 0.067(2) 0.065(2) 0.076(2) -0.011(2) 0.0021(19) -0.0015(19)
    C7 0.062(2) 0.075(2) 0.077(2) -0.007(2) 0.0044(19) 0.0044(19)
    C8 0.074(2) 0.068(2) 0.080(3) -0.008(2) 0.000(2) 0.0086(19)
    C9 0.077(3) 0.074(2) 0.076(2) -0.016(2) -0.003(2) 0.0047(19)
    C10 0.073(3) 0.080(3) 0.079(3) -0.018(2) -0.014(2) 0.018(2)
    C11 0.123(3) 0.086(3) 0.082(3) -0.024(3) -0.002(3) -0.001(2)
    C12 0.169(6) 0.082(3) 0.102(4) -0.034(4) -0.022(4) 0.011(3)
    C13 0.157(6) 0.098(4) 0.122(4) -0.061(4) -0.042(4) 0.025(4)
    C14 0.096(3) 0.119(4) 0.144(5) -0.045(4) -0.022(3) 0.045(4)
    C15 0.077(3) 0.093(3) 0.119(3) -0.014(3) -0.009(3) 0.019(2)
_geom_special_details
;
All e.s.d.'s (except the e.s.d. in the dihedral angle between two l.s. planes)
are estimated using the full covariance matrix. The cell e.s.d.'s are taken
into account individually in the estimation of e.s.d.'s in distances, angles
and torsion angles; correlations between e.s.d.'s in cell parameters are only
used when they are defined by crystal symmetry. An approximate (isotropic)
treatment of cell e.s.d.'s is used for estimating e.s.d.'s involving l.s.
planes.
;
loop_
    _geom_bond_atom_site_label_1
    _geom_bond_atom_site_label_2
    _geom_bond_site_symmetry_2
    _geom_bond_distance
    _geom_bond_publ_flag
    O1 N1 . 1.221(4) ?
    O2 N1 . 1.228(4) ?
    N1 C1 . 1.438(4) ?
    N2 C4 . 1.365(4) ?
    N2 N3 . 1.366(4) ?
    N2 H2A . 0.89(3) ?
    N3 C7 . 1.284(4) ?
    C1 C2 . 1.373(4) ?
    C1 C6 . 1.382(4) ?
    C2 C3 . 1.361(4) ?
    C2 H2 . 0.9300 ?
    C3 C4 . 1.388(4) ?
    C3 H3 . 0.9300 ?
    C4 C5 . 1.396(4) ?
    C5 C6 . 1.369(4) ?
    C5 H5 . 0.9300 ?
    C6 H6 . 0.9300 ?
    C7 C8 . 1.423(5) ?
    C7 H7 . 0.9300 ?
    C8 C9 . 1.322(5) ?
    C8 H8 . 0.9300 ?
    C9 C10 . 1.461(5) ?
    C9 H9 . 0.9300 ?
    C10 C11 . 1.384(6) ?
    C10 C15 . 1.397(5) ?
    C11 C12 . 1.368(6) ?
    C11 H11 . 0.9300 ?
    C12 C13 . 1.364(8) ?
    C12 H12 . 0.9300 ?
    C13 C14 . 1.362(8) ?
    C13 H13 . 0.9300 ?
    C14 C15 . 1.389(7) ?
    C14 H14 . 0.9300 ?
    C15 H15 . 0.9300 ?
loop_
    _geom_angle_atom_site_label_1
    _geom_angle_atom_site_label_2
    _geom_angle_atom_site_label_3
    _geom_angle_site_symmetry_1
    _geom_angle_site_symmetry_3
    _geom_angle
    _geom_angle_publ_flag
    O1 N1 O2 . . 122.2(3) ?
    O1 N1 C1 . . 119.5(4) ?
    O2 N1 C1 . . 118.3(3) ?
    C4 N2 N3 . . 119.9(3) ?
    C4 N2 H2A . . 120(2) ?
    N3 N2 H2A . . 120(2) ?
    C7 N3 N2 . . 116.7(3) ?
    C2 C1 C6 . . 120.5(3) ?
    C2 C1 N1 . . 119.6(3) ?
    C6 C1 N1 . . 119.9(3) ?
    C3 C2 C1 . . 120.1(3) ?
    C3 C2 H2 . . 120.0 ?
    C1 C2 H2 . . 120.0 ?
    C2 C3 C4 . . 120.7(3) ?
    C2 C3 H3 . . 119.7 ?
    C4 C3 H3 . . 119.7 ?
    N2 C4 C3 . . 122.5(3) ?
    N2 C4 C5 . . 118.6(3) ?
    C3 C4 C5 . . 118.8(3) ?
    C6 C5 C4 . . 120.3(3) ?
    C6 C5 H5 . . 119.9 ?
    C4 C5 H5 . . 119.9 ?
    C5 C6 C1 . . 119.7(3) ?
    C5 C6 H6 . . 120.2 ?
    C1 C6 H6 . . 120.2 ?
    N3 C7 C8 . . 120.7(4) ?
    N3 C7 H7 . . 119.7 ?
    C8 C7 H7 . . 119.7 ?
    C9 C8 C7 . . 123.6(4) ?
    C9 C8 H8 . . 118.2 ?
    C7 C8 H8 . . 118.2 ?
    C8 C9 C10 . . 128.4(4) ?
    C8 C9 H9 . . 115.8 ?
    C10 C9 H9 . . 115.8 ?
    C11 C10 C15 . . 118.2(4) ?
    C11 C10 C9 . . 123.7(4) ?
    C15 C10 C9 . . 118.1(4) ?
    C12 C11 C10 . . 120.7(5) ?
    C12 C11 H11 . . 119.6 ?
    C10 C11 H11 . . 119.6 ?
    C13 C12 C11 . . 121.2(5) ?
    C13 C12 H12 . . 119.4 ?
    C11 C12 H12 . . 119.4 ?
    C14 C13 C12 . . 119.2(5) ?
    C14 C13 H13 . . 120.4 ?
    C12 C13 H13 . . 120.4 ?
    C13 C14 C15 . . 121.0(6) ?
    C13 C14 H14 . . 119.5 ?
    C15 C14 H14 . . 119.5 ?
    C14 C15 C10 . . 119.6(5) ?
    C14 C15 H15 . . 120.2 ?
    C10 C15 H15 . . 120.2 ?
loop_
    _geom_hbond_atom_site_label_D
    _geom_hbond_atom_site_label_H
    _geom_hbond_atom_site_label_A
    _geom_hbond_site_symmetry_A
    _geom_hbond_distance_DH
    _geom_hbond_distance_HA
    _geom_hbond_distance_DA
    _geom_hbond_angle_DHA
    N2 H2A O2 2_475 0.89(3) 2.20(3) 3.082(4) 169(3)
