# Supplementary material for: 1-(4-Nitro­phen­yl)-2-(3-phenyl­allyl­idene)hydrazine
Source: Acta Crystallogr Sect E Struct Rep Online. 2008 Jul 19;64(Pt 8):o1531. doi: 10.1107/S1600536808021429 (PMC2962156; doi:10.1107/S1600536808021429)
Supplement: Supplementary file 2 [file e-64-o1531-Isup2.hkl]

# 
# h,k,l, Fc-squared, Fo-squared, sigma(Fo-squared) and status flag 
# 
data_I
_shelx_title ' q10_0m in Pc' 
_shelx_refln_list_code          4 
_shelx_F_calc_maximum       84.16 
_exptl_crystal_F_000       280.00 
_reflns_d_resolution_high  0.7829 
 
loop_ 
 _symmetry_equiv_pos_as_xyz 
 'x, y, z' 
 'x, -y, z+1/2' 
 
_cell_length_a     6.1011 
_cell_length_b    12.4505 
_cell_length_c     9.0076 
_cell_angle_alpha  90.000 
_cell_angle_beta   93.273 
_cell_angle_gamma  90.000 
 
_shelx_F_squared_multiplier     1.000 
 
loop_ 
 _refln_index_h 
 _refln_index_k 
 _refln_index_l 
 _refln_F_squared_calc 
 _refln_F_squared_meas 
 _refln_F_squared_sigma 
 _refln_observed_status 
   1   0   0      205.72      180.00      3.57 o 
   2   0   0      331.22      303.31      6.21 o 
   3   0   0      163.72      166.49      3.70 o 
   4   0   0      159.72      169.15      3.70 o 
   5   0   0        0.51        0.10      0.90 o 
   6   0   0        4.26        2.46      2.17 o 
   7   0   0        7.28        4.52      1.68 o 
   0   1   0      606.41      506.57     16.31 o 
   1   1   0      631.09      621.32      6.18 o 
   2   1   0      358.28      331.66      4.75 o 
   3   1   0      277.40      278.84      3.45 o 
   4   1   0      183.63      190.45      2.73 o 
   5   1   0        4.30        4.36      0.73 o 
   6   1   0        4.89        4.19      1.10 o 
   7   1   0        4.03        5.08      1.63 o 
   0   2   0      222.84      206.96      2.94 o 
   1   2   0     1896.98     1887.61     16.59 o 
   2   2   0      206.86      209.71      2.58 o 
   3   2   0      310.91      306.72      3.45 o 
   4   2   0        4.82        5.01      0.64 o 
   5   2   0        1.12        0.13      0.69 o 
   6   2   0        0.04        0.70      0.97 o 
   7   2   0        3.35        1.57      1.62 o 
   0   3   0      481.41      442.35      5.90 o 
   1   3   0      679.63      647.38      8.26 o 
   2   3   0      141.26      137.75      2.01 o 
   3   3   0       29.66       28.75      1.27 o 
   4   3   0        7.80        8.41      0.76 o 
   5   3   0        0.18        0.08      0.74 o 
   6   3   0       34.12       35.68      1.92 o 
   7   3   0        2.21       -1.16      3.67 o 
   0   4   0      155.43      147.27      4.02 o 
   1   4   0       84.98       87.86      1.82 o 
   2   4   0       56.87       54.43      1.26 o 
   3   4   0       23.04       22.04      0.96 o 
   4   4   0        3.27        2.23      0.68 o 
   5   4   0       35.74       36.75      1.74 o 
   6   4   0        8.11        7.56      1.53 o 
   7   4   0        1.00        1.62      2.40 o 
   0   5   0       30.48       34.45      1.49 o 
   1   5   0      561.81      555.86      5.90 o 
   2   5   0       84.99       86.64      1.82 o 
   3   5   0       68.60       69.18      1.78 o 
   4   5   0       27.03       27.48      1.40 o 
   5   5   0       18.41       16.00      1.71 o 
   6   5   0        5.28        4.52      1.69 o 
   7   5   0        3.79        2.99      2.41 o 
   0   6   0        5.38        3.92      1.30 o 
   1   6   0       56.43       59.73      1.55 o 
   2   6   0       68.99       69.21      1.76 o 
   3   6   0       30.39       35.26      1.88 o 
   4   6   0       96.68      104.12      2.86 o 
   5   6   0        2.12        0.96      1.05 o 
   6   6   0        0.54       -0.02      2.00 o 
   7   6   0        5.24        9.70      3.09 o 
   0   7   0       90.36       91.29      3.33 o 
   1   7   0       48.80       56.30      2.04 o 
   2   7   0       22.92       24.06      1.57 o 
   3   7   0        7.08        5.75      1.10 o 
   4   7   0      146.66      146.90      3.62 o 
   5   7   0        3.49        2.70      1.30 o 
   6   7   0        0.53       -1.65      1.88 o 
   0   8   0      274.02      269.66     21.82 o 
   1   8   0       16.43       15.93      0.87 o 
   2   8   0        3.05        3.45      0.67 o 
   3   8   0        3.61        4.44      1.44 o 
   4   8   0       40.53       40.72      2.39 o 
   5   8   0        0.37        1.70      1.89 o 
   6   8   0        1.06        1.04      2.42 o 
   0   9   0       24.60       30.84      2.54 o 
   1   9   0        9.96       10.05      0.97 o 
   2   9   0        5.41        6.45      0.86 o 
   3   9   0       43.45       40.33      2.55 o 
   4   9   0        2.30        1.26      1.20 o 
   5   9   0        0.26        1.32      1.77 o 
   6   9   0        0.24        1.69      2.06 o 
   0  10   0        0.20        0.78      1.73 o 
   1  10   0       23.48       22.52      1.46 o 
   2  10   0        3.66        2.11      1.12 o 
   3  10   0       31.29       27.27      1.85 o 
   4  10   0        0.61        1.57      1.70 o 
   5  10   0        0.20        0.74      1.88 o 
   6  10   0        1.72        1.23      2.31 o 
   0  11   0       26.32       26.82      3.66 o 
   1  11   0        1.62        1.05      1.19 o 
   2  11   0       38.24       37.63      2.30 o 
   3  11   0       12.71        5.40      2.88 o 
   4  11   0        0.76        2.95      1.53 o 
   5  11   0        0.18       -2.21      2.53 o 
   0  12   0        1.54        1.54      1.64 o 
   1  12   0       18.75       15.96      1.96 o 
   2  12   0        8.13        8.83      2.57 o 
   3  12   0       13.36       12.29      2.11 o 
   4  12   0        2.55        2.48      3.05 o 
   5  12   0        1.97        8.69      2.63 o 
   0  13   0        1.69        3.15      2.30 o 
   1  13   0        7.16        4.87      1.69 o 
   2  13   0        1.63        0.70      2.30 o 
   3  13   0        8.13       11.63      2.30 o 
   4  13   0        1.11       -0.10      3.21 o 
   0  14   0        7.59        2.73      2.60 o 
   1  14   0        0.32        1.45      1.74 o 
   2  14   0        0.19        1.73      2.47 o 
   3  14   0        0.92        1.90      2.84 o 
   0  15   0        0.92        0.90      2.94 o 
   1  15   0        0.08       -0.91      1.86 o 
   2  15   0        0.02        1.28      3.01 o 
  -7   1   1        3.60        3.49      1.75 o 
  -6   1   1        1.02        0.74      0.94 o 
  -5   1   1       13.63       15.16      1.20 o 
  -4   1   1       69.59       71.54      2.01 o 
  -3   1   1      357.45      373.56      4.64 o 
  -2   1   1       31.87       32.57      1.81 o 
  -1   1   1      496.25      450.63      5.91 o 
   0   1   1      489.00      453.84      4.62 o 
   1   1   1      249.91      231.12      2.39 o 
   2   1   1       61.27       62.07      1.14 o 
   3   1   1       24.78       26.99      1.24 o 
   4   1   1      113.59      124.73      1.98 o 
   5   1   1        0.99        1.14      0.70 o 
   6   1   1        4.52        4.08      0.87 o 
   7   1   1        0.82       -1.66      1.15 o 
  -7   2   1        2.61        3.48      1.68 o 
  -6   2   1       10.56       11.47      1.28 o 
  -5   2   1        5.88        5.17      0.86 o 
  -4   2   1       11.46       10.85      0.88 o 
  -3   2   1      165.94      165.33      3.31 o 
  -2   2   1      321.14      302.71      4.12 o 
  -1   2   1      590.74      565.89      6.56 o 
   0   2   1     1523.14     1433.32     13.79 o 
   1   2   1     5348.49     5321.48     70.04 o 
   2   2   1        3.61        3.76      0.33 o 
   3   2   1       20.53       20.33      0.76 o 
   4   2   1       19.22       18.03      1.24 o 
   5   2   1       16.93       18.03      1.68 o 
   6   2   1        8.03        5.00      1.27 o 
   7   2   1        1.61        1.94      1.11 o 
  -7   3   1        0.54       -1.12      2.13 o 
  -6   3   1        8.49        7.14      1.23 o 
  -5   3   1       22.35       21.97      1.41 o 
  -4   3   1       14.57       16.04      0.98 o 
  -3   3   1       72.96       79.10      1.56 o 
  -2   3   1      466.99      453.42      4.72 o 
  -1   3   1      461.53      441.12      5.50 o 
   0   3   1      130.73      119.69      1.96 o 
   1   3   1      323.42      302.89      3.70 o 
   2   3   1      210.67      205.96      4.67 o 
   3   3   1       25.51       27.51      1.20 o 
   4   3   1       18.65       19.51      1.75 o 
   5   3   1       27.09       27.76      1.54 o 
   6   3   1        3.07        3.11      1.41 o 
   7   3   1        2.59        3.35      2.00 o 
  -7   4   1        1.04       -0.42      2.86 o 
  -6   4   1       41.06       45.04      2.65 o 
  -5   4   1       54.12       55.75      2.28 o 
  -4   4   1       18.92       18.88      1.16 o 
  -3   4   1       40.78       41.78      1.65 o 
  -2   4   1      139.92      144.35      2.19 o 
  -1   4   1       87.19       87.94      1.64 o 
   0   4   1      205.84      179.23      2.48 o 
   1   4   1      199.55      190.07      2.30 o 
   2   4   1      297.15      315.85      3.93 o 
   3   4   1       48.56       45.32      1.02 o 
   4   4   1        3.64        2.70      1.19 o 
   5   4   1       88.54       98.04      3.16 o 
   6   4   1        0.37       -0.39      1.48 o 
   7   4   1        4.44        5.72      4.78 o 
  -7   5   1        2.38        2.89      2.50 o 
  -6   5   1       16.41       14.51      2.22 o 
  -5   5   1       15.60       15.97      1.33 o 
  -4   5   1       15.49       15.52      1.62 o 
  -3   5   1       65.22       65.90      1.69 o 
  -2   5   1       98.46       96.28      1.91 o 
  -1   5   1       81.55       89.76      2.32 o 
   0   5   1       13.52       12.93      0.78 o 
   1   5   1      317.23      329.11      3.64 o 
   2   5   1      119.99      123.53      1.75 o 
   3   5   1       25.02       24.59      1.21 o 
   4   5   1       40.97       43.97      2.84 o 
   5   5   1       43.45       46.27      3.40 o 
   6   5   1        0.83       -0.59      1.44 o 
   7   5   1        3.71        0.54      2.26 o 
  -7   6   1        0.85        2.65      2.66 o 
  -6   6   1        1.12       -1.78      1.19 o 
  -5   6   1        1.64        1.66      1.02 o 
  -4   6   1      156.49      150.85      3.16 o 
  -3   6   1       70.05       73.18      1.91 o 
  -2   6   1       29.38       29.71      1.15 o 
  -1   6   1      151.08      161.68      2.31 o 
   0   6   1       77.42       80.87      1.60 o 
   1   6   1      417.55      458.68      5.47 o 
   2   6   1      106.05      107.75      1.75 o 
   3   6   1       44.35       48.91      2.06 o 
   4   6   1       37.35       37.48      2.00 o 
   5   6   1       15.32       14.83      3.02 o 
   6   6   1        1.14        0.16      2.06 o 
   7   6   1        3.00        0.66      2.49 o 
  -6   7   1        1.27       -0.61      1.68 o 
  -5   7   1        4.48        2.90      1.29 o 
  -4   7   1       39.09       37.82      2.13 o 
  -3   7   1       21.61       20.27      1.38 o 
  -2   7   1        6.90        7.17      0.68 o 
  -1   7   1       10.86       11.61      0.79 o 
   0   7   1      262.98      267.18      3.54 o 
   1   7   1       43.97       45.68      1.20 o 
   2   7   1        2.82        2.00      0.64 o 
   3   7   1        4.73        4.82      1.12 o 
   4   7   1       37.19       38.25      2.19 o 
   5   7   1        2.72        1.72      1.27 o 
   6   7   1        0.77        0.34      1.73 o 
  -6   8   1        0.28       -2.60      1.73 o 
  -5   8   1        2.46        1.80      1.59 o 
  -4   8   1        8.60        7.08      1.36 o 
  -3   8   1       54.19       55.28      2.42 o 
  -2   8   1        1.98        2.30      0.63 o 
  -1   8   1       78.70       79.82      1.74 o 
   0   8   1      104.02      108.04      2.12 o 
   1   8   1        6.61        7.04      0.78 o 
   2   8   1        2.40        2.27      0.91 o 
   3   8   1       16.50       18.01      1.66 o 
   4   8   1       45.78       50.63      2.59 o 
   5   8   1        0.00       -1.96      1.91 o 
   6   8   1        0.56       -1.82      1.94 o 
  -6   9   1        0.12       -2.74      1.83 o 
  -5   9   1        2.15        0.99      2.44 o 
  -4   9   1        5.13        5.30      1.44 o 
  -3   9   1       86.75       88.05      3.17 o 
  -2   9   1       22.72       23.30      1.31 o 
  -1   9   1       25.86       26.77      1.37 o 
   0   9   1       36.82       38.09      2.12 o 
   1   9   1       17.39       18.99      1.29 o 
   2   9   1       12.17       12.10      1.09 o 
   3   9   1       14.79       15.72      1.50 o 
   4   9   1       10.08       13.31      1.76 o 
   5   9   1        0.34       -1.99      1.69 o 
   6   9   1        0.96        3.85      2.48 o 
  -6  10   1        1.36        0.28      2.33 o 
  -5  10   1        0.97        1.38      1.91 o 
  -4  10   1        1.39        2.44      1.70 o 
  -3  10   1       14.15       13.30      1.48 o 
  -2  10   1       35.41       37.32      1.84 o 
  -1  10   1       19.28       18.18      1.94 o 
   0  10   1       14.44       13.01      1.76 o 
   1  10   1       13.96       16.17      3.11 o 
   2  10   1       21.80       20.84      1.87 o 
   3  10   1        5.61        4.79      1.35 o 
   4  10   1        0.03       -0.44      1.60 o 
   5  10   1        1.53        4.25      2.01 o 
  -5  11   1        0.92       -0.62      1.99 o 
  -4  11   1        0.96       -0.13      1.66 o 
  -3  11   1        3.51        3.62      1.47 o 
  -2  11   1       15.99       15.13      1.51 o 
  -1  11   1       18.10       18.06      1.61 o 
   0  11   1        1.66        2.96      1.17 o 
   1  11   1       11.11       15.64      1.80 o 
   2  11   1        5.40        4.29      1.57 o 
   3  11   1        4.16        4.51      2.76 o 
   4  11   1        0.22       -0.57      1.59 o 
   5  11   1        0.63       -1.38      1.74 o 
  -5  12   1        1.69        1.90      2.41 o 
  -4  12   1        0.49        0.67      2.36 o 
  -3  12   1        0.18        1.95      1.83 o 
  -2  12   1       20.46       19.37      2.86 o 
  -1  12   1        0.93        0.03      1.22 o 
   0  12   1        3.03        3.68      1.39 o 
   1  12   1        5.23        4.11      1.49 o 
   2  12   1        3.56        4.15      1.63 o 
   3  12   1        3.57        6.54      3.01 o 
   4  12   1        0.10        0.45      2.88 o 
   5  12   1        1.35        1.73      3.67 o 
  -4  13   1        0.60        2.06      3.46 o 
  -3  13   1        1.35        0.70      1.78 o 
  -2  13   1        1.20        1.93      2.48 o 
  -1  13   1        1.33        1.23      1.50 o 
   0  13   1        0.12       -2.43      2.10 o 
   1  13   1        0.76        0.51      1.56 o 
   2  13   1        0.42       -1.04      2.01 o 
   3  13   1        6.00        6.47      2.56 o 
   4  13   1        1.04        5.57      3.41 o 
  -3  14   1        3.75        3.00      3.05 o 
  -2  14   1        0.46       -3.53      2.35 o 
  -1  14   1        0.25       -1.03      1.68 o 
   0  14   1        1.13       -0.24      2.06 o 
   1  14   1        0.55        0.31      1.73 o 
   2  14   1        0.75       -1.85      2.28 o 
   3  14   1        2.25        3.48      2.84 o 
  -2  15   1        0.05       -1.45      2.66 o 
  -1  15   1        0.09       -2.25      1.93 o 
   0  15   1        0.57       -2.42      1.89 o 
   1  15   1        0.11        2.22      1.97 o 
   2  15   1        0.30       -1.52      2.85 o 
  -7   0   2        1.96        0.92      2.29 o 
  -6   0   2        9.99       10.67      2.38 o 
  -5   0   2       12.87       11.84      1.69 o 
  -4   0   2       28.00       28.66      2.14 o 
  -3   0   2      529.90      541.47      8.88 o 
  -2   0   2      398.36      400.73     10.92 o 
  -1   0   2      112.26      116.26      4.77 o 
   0   0   2     3876.75     4092.64     91.10 o 
   1   0   2     7083.32     7499.73    118.68 o 
   2   0   2      122.12      113.78      3.38 o 
   3   0   2       79.78       73.79      2.32 o 
   4   0   2      123.79      127.24      2.82 o 
   5   0   2       22.55       23.62      1.72 o 
   6   0   2        0.69        1.24      1.75 o 
   7   0   2        2.05        3.08      2.46 o 
  -7   1   2        0.10        0.51      1.55 o 
  -6   1   2        0.43        0.00      1.06 o 
  -5   1   2       26.34       27.08      1.65 o 
  -4   1   2       10.54        8.88      1.22 o 
  -3   1   2      281.87      305.75      4.90 o 
  -2   1   2      181.27      180.70      3.59 o 
  -1   1   2      509.08      471.65      9.25 o 
   0   1   2     3553.40     3752.77     42.54 o 
   1   1   2     2883.18     2928.26     33.39 o 
   2   1   2      216.39      210.52      2.43 o 
   3   1   2       82.93       79.90      1.52 o 
   4   1   2       25.25       23.36      1.39 o 
   5   1   2       25.56       24.35      2.32 o 
   6   1   2        2.61        4.08      1.05 o 
   7   1   2        3.40        3.35      1.69 o 
  -7   2   2        0.12        0.87      1.60 o 
  -6   2   2       25.19       25.26      1.66 o 
  -5   2   2       64.84       70.89      2.16 o 
  -4   2   2        8.27        7.89      0.89 o 
  -3   2   2       36.02       35.02      1.49 o 
  -2   2   2       50.38       54.65      1.39 o 
  -1   2   2      930.23      886.11     13.24 o 
   0   2   2      697.59      671.16      8.52 o 
   1   2   2     5322.39     5654.54     64.30 o 
   2   2   2      276.39      264.73      3.67 o 
   3   2   2       37.81       39.55      1.25 o 
   4   2   2       54.96       58.56      2.41 o 
   5   2   2       10.16        8.15      1.16 o 
   6   2   2       14.40       13.93      2.04 o 
   7   2   2        0.22        0.94      1.61 o 
  -7   3   2        0.20       -3.01      2.01 o 
  -6   3   2       23.66       21.00      1.61 o 
  -5   3   2       19.89       20.39      1.64 o 
  -4   3   2       17.42       15.59      1.02 o 
  -3   3   2       18.23       17.24      0.89 o 
  -2   3   2      112.09      114.93      2.18 o 
  -1   3   2      192.87      195.23      2.79 o 
   0   3   2       86.23       87.14      1.51 o 
   1   3   2      163.83      158.89      1.99 o 
   2   3   2      326.43      310.75      8.68 o 
   3   3   2        0.70        0.97      0.79 o 
   4   3   2        0.83        1.40      0.86 o 
   5   3   2       11.40       13.46      1.32 o 
   6   3   2       14.20       15.15      1.90 o 
   7   3   2        1.81        2.65      1.99 o 
  -7   4   2        0.36       -0.84      2.12 o 
  -6   4   2        5.18        5.22      1.39 o 
  -5   4   2       16.21       15.21      1.16 o 
  -4   4   2        6.75        6.15      0.68 o 
  -3   4   2       10.43        8.97      0.73 o 
  -2   4   2      203.20      217.77      3.14 o 
  -1   4   2       91.48       85.89      1.55 o 
   0   4   2       82.84       80.78      1.34 o 
   1   4   2        8.66        8.43      0.51 o 
   2   4   2       59.33       59.71      2.51 o 
   3   4   2       38.23       39.61      1.49 o 
   4   4   2        3.58        2.53      1.03 o 
   5   4   2        5.93        6.05      1.13 o 
   6   4   2        6.44        8.88      2.51 o 
   7   4   2        0.94        2.85      2.42 o 
  -7   5   2        0.08       -0.41      2.41 o 
  -6   5   2       10.11       10.76      2.15 o 
  -5   5   2       13.69       13.64      1.34 o 
  -4   5   2        6.78        6.89      0.92 o 
  -3   5   2       16.59       14.52      1.01 o 
  -2   5   2      123.94      123.38      1.99 o 
  -1   5   2       43.01       44.05      1.11 o 
   0   5   2       37.24       36.96      1.03 o 
   1   5   2       80.71       81.89      1.41 o 
   2   5   2       25.01       25.56      1.80 o 
   3   5   2       13.79       14.00      1.20 o 
   4   5   2        2.74        3.10      0.87 o 
   5   5   2       52.10       47.62      3.29 o 
   6   5   2        0.49        0.76      1.86 o 
   7   5   2        2.54        0.96      4.35 o 
  -7   6   2        0.37       -2.60      2.30 o 
  -6   6   2        5.40        4.47      1.40 o 
  -5   6   2        4.03        2.42      1.01 o 
  -4   6   2       70.23       73.61      2.35 o 
  -3   6   2       35.64       36.49      1.50 o 
  -2   6   2       22.26       23.17      0.95 o 
  -1   6   2       97.12       92.21      1.72 o 
   0   6   2       22.88       22.00      0.93 o 
   1   6   2      131.02      134.36      2.65 o 
   2   6   2       25.79       27.85      1.64 o 
   3   6   2       32.59       36.20      2.21 o 
   4   6   2       23.04       23.80      2.27 o 
   5   6   2       42.27       49.43      2.53 o 
   6   6   2        1.77        1.83      2.12 o 
   7   6   2        0.82        3.43      2.53 o 
  -6   7   2        0.33        0.53      1.47 o 
  -5   7   2        2.52        0.50      1.12 o 
  -4   7   2        4.78        5.61      1.15 o 
  -3   7   2       21.05       22.00      1.33 o 
  -2   7   2        0.71        0.88      0.54 o 
  -1   7   2       18.31       18.84      0.91 o 
   0   7   2      285.34      290.84      3.80 o 
   1   7   2       52.95       51.74      1.38 o 
   2   7   2       20.85       19.62      2.04 o 
   3   7   2       12.32       12.36      1.45 o 
   4   7   2       24.20       21.92      2.33 o 
   5   7   2       14.21       10.21      1.71 o 
   6   7   2        0.93        2.79      3.21 o 
  -6   8   2        0.42        0.03      1.83 o 
  -5   8   2        1.69        0.40      1.37 o 
  -4   8   2        0.48        0.09      0.96 o 
  -3   8   2      167.01      161.36      3.35 o 
  -2   8   2       10.61       10.91      0.93 o 
  -1   8   2       19.65       21.23      1.09 o 
   0   8   2       49.46       47.71      1.53 o 
   1   8   2        5.17        5.32      0.80 o 
   2   8   2        5.58        6.63      1.54 o 
   3   8   2        2.13        2.27      1.10 o 
   4   8   2       31.25       35.18      3.53 o 
   5   8   2        3.24        5.60      2.00 o 
   6   8   2        0.36        1.37      5.64 o 
  -6   9   2        2.54        0.14      2.00 o 
  -5   9   2        0.65        0.59      1.89 o 
  -4   9   2        1.02       -0.12      1.17 o 
  -3   9   2       50.81       46.89      2.15 o 
  -2   9   2       37.48       38.64      1.61 o 
  -1   9   2       15.92       16.17      1.18 o 
   0   9   2       32.56       31.70      1.91 o 
   1   9   2       73.97       73.21      3.26 o 
   2   9   2        1.70        1.12      0.82 o 
   3   9   2       19.15       12.81      2.55 o 
   4   9   2        1.09        0.92      1.23 o 
   5   9   2        2.45        1.57      1.91 o 
   6   9   2        0.23       -0.41      2.11 o 
  -5  10   2        0.22       -0.61      2.45 o 
  -4  10   2        0.03        0.69      1.49 o 
  -3  10   2        3.26        2.74      1.21 o 
  -2  10   2       57.37       58.31      3.16 o 
  -1  10   2       30.75       32.50      1.84 o 
   0  10   2        8.21        7.34      1.15 o 
   1  10   2       27.04       28.30      2.71 o 
   2  10   2        3.43        3.22      1.27 o 
   3  10   2        3.64        2.99      1.42 o 
   4  10   2        0.02       -0.15      1.50 o 
   5  10   2        3.18        3.98      1.93 o 
  -5  11   2        0.24        2.19      2.62 o 
  -4  11   2        0.13       -0.48      2.12 o 
  -3  11   2        2.40        1.75      1.48 o 
  -2  11   2       58.77       59.12      2.81 o 
  -1  11   2        2.59        2.33      1.07 o 
   0  11   2        0.97        1.69      1.25 o 
   1  11   2       11.05       10.42      1.59 o 
   2  11   2       23.69       22.26      2.09 o 
   3  11   2        3.51        7.89      2.91 o 
   4  11   2        1.85        1.28      2.14 o 
   5  11   2        0.06       -0.42      2.00 o 
  -5  12   2        1.05        3.09      2.84 o 
  -4  12   2        0.01       -3.46      2.30 o 
  -3  12   2        2.71        3.96      1.94 o 
  -2  12   2       17.50       16.91      2.34 o 
  -1  12   2        2.97        3.35      1.20 o 
   0  12   2        8.11        5.70      1.55 o 
   1  12   2        0.98        1.07      1.27 o 
   2  12   2        0.54        0.33      1.51 o 
   3  12   2        4.64        4.35      2.78 o 
   4  12   2        4.90        7.24      3.64 o 
  -4  13   2        0.46        3.71      2.28 o 
  -3  13   2        1.13        2.06      2.52 o 
  -2  13   2        1.50        4.06      2.66 o 
  -1  13   2        2.70       -0.13      1.61 o 
   0  13   2        2.09        0.12      1.43 o 
   1  13   2        3.29        2.07      1.61 o 
   2  13   2        4.53        2.86      2.42 o 
   3  13   2        0.90        1.49      2.35 o 
   4  13   2        2.05        3.98      3.18 o 
  -3  14   2        0.03       -0.50      2.76 o 
  -2  14   2        1.83        0.47      2.61 o 
  -1  14   2        0.42        0.89      1.86 o 
   0  14   2        3.89        4.22      1.93 o 
   1  14   2        2.23        1.93      1.77 o 
   2  14   2        0.23       -1.10      2.29 o 
   3  14   2        0.59        2.34      2.12 o 
  -2  15   2        0.37       -0.11      2.75 o 
  -1  15   2        0.40        1.51      3.83 o 
   0  15   2        0.71        1.51      2.00 o 
   1  15   2        0.45        0.24      2.59 o 
   2  15   2        0.30       -0.24      2.57 o 
  -7   1   3        0.11       -0.08      1.44 o 
  -6   1   3        1.10        0.84      1.00 o 
  -5   1   3       25.23       23.07      1.57 o 
  -4   1   3       46.24       42.83      1.55 o 
  -3   1   3       39.72       40.57      1.49 o 
  -2   1   3      149.23      143.52      2.21 o 
  -1   1   3      314.13      313.57      3.96 o 
   0   1   3      453.37      424.65      5.42 o 
   1   1   3     1048.56     1019.99      9.98 o 
   2   1   3        8.07        8.55      0.65 o 
   3   1   3       28.89       28.56      1.52 o 
   4   1   3        8.98        7.53      1.46 o 
   5   1   3        4.71        2.19      1.46 o 
   6   1   3        0.46        1.29      1.28 o 
   7   1   3        0.70        0.52      1.56 o 
  -7   2   3        0.45        0.99      1.79 o 
  -6   2   3        3.33        1.16      1.06 o 
  -5   2   3       40.70       47.33      2.35 o 
  -4   2   3       17.12       16.08      1.52 o 
  -3   2   3       27.49       21.90      1.97 o 
  -2   2   3      422.84      442.80      5.42 o 
  -1   2   3      394.35      399.05      4.31 o 
   0   2   3       64.22       66.18      1.44 o 
   1   2   3      738.84      683.83      6.82 o 
   2   2   3      169.79      163.45      2.25 o 
   3   2   3       44.42       45.67      2.06 o 
   4   2   3        6.12        3.81      1.13 o 
   5   2   3       16.66       17.59      2.44 o 
   6   2   3        9.79        7.39      1.61 o 
   7   2   3        0.87        0.44      1.59 o 
  -7   3   3        0.16        1.20      2.18 o 
  -6   3   3        5.84        3.00      1.19 o 
  -5   3   3       67.58       72.20      2.09 o 
  -4   3   3       16.66       18.55      1.41 o 
  -3   3   3       51.85       48.02      1.51 o 
  -2   3   3      643.84      698.35      6.73 o 
  -1   3   3       97.31      101.36      1.63 o 
   0   3   3      244.13      248.62      2.80 o 
   1   3   3      287.16      280.21      3.13 o 
   2   3   3      208.44      198.37      3.12 o 
   3   3   3        9.16        9.55      0.95 o 
   4   3   3        3.96        3.97      1.24 o 
   5   3   3       27.92       22.48      4.25 o 
   6   3   3       11.35       12.26      1.84 o 
   7   3   3        0.17       -0.85      1.99 o 
  -7   4   3        0.28       -0.02      2.15 o 
  -6   4   3        6.07        8.85      2.03 o 
  -5   4   3       43.01       41.18      2.02 o 
  -4   4   3       29.53       30.29      2.14 o 
  -3   4   3       22.72       21.71      1.15 o 
  -2   4   3      199.25      218.36      2.81 o 
  -1   4   3       87.59       90.22      1.59 o 
   0   4   3       83.99       86.75      1.46 o 
   1   4   3       34.53       35.77      1.23 o 
   2   4   3     1563.80     1651.11     17.11 o 
   3   4   3        1.62        2.38      0.74 o 
   4   4   3        0.95        1.69      1.48 o 
   5   4   3        5.37        4.89      1.46 o 
   6   4   3       11.52       10.55      2.16 o 
   7   4   3        0.70        1.53      2.35 o 
  -7   5   3        0.53        3.10      2.46 o 
  -6   5   3        7.88        5.70      1.87 o 
  -5   5   3       21.56       19.48      1.45 o 
  -4   5   3        5.90        5.22      1.22 o 
  -3   5   3       17.69       19.22      1.33 o 
  -2   5   3       64.41       71.49      1.53 o 
  -1   5   3       77.18       74.12      1.53 o 
   0   5   3       22.29       20.49      0.83 o 
   1   5   3       11.09       10.63      0.56 o 
   2   5   3       58.01       62.23      2.09 o 
   3   5   3        1.17        2.42      2.02 o 
   4   5   3        3.75        5.31      1.26 o 
   5   5   3       31.69       31.29      3.71 o 
   6   5   3        8.81        9.08      2.67 o 
  -7   6   3        0.28       -0.49      1.63 o 
  -6   6   3        5.19        5.24      1.51 o 
  -5   6   3        5.05        3.90      1.13 o 
  -4   6   3       40.43       42.19      1.91 o 
  -3   6   3       17.57       14.24      0.99 o 
  -2   6   3        0.47        0.76      0.50 o 
  -1   6   3       11.48       11.24      0.78 o 
   0   6   3       15.45       15.29      0.81 o 
   1   6   3       20.67       22.39      0.81 o 
   2   6   3       10.95       12.48      1.28 o 
   3   6   3        7.31        6.08      2.28 o 
   4   6   3        2.82        3.19      1.52 o 
   5   6   3       22.76       25.93      3.32 o 
   6   6   3        0.22       -1.04      1.90 o 
  -6   7   3        0.89       -0.58      1.40 o 
  -5   7   3        1.22        0.93      1.56 o 
  -4   7   3       35.21       36.37      3.00 o 
  -3   7   3        5.31        5.65      0.84 o 
  -2   7   3        1.98        2.00      0.60 o 
  -1   7   3        8.04        8.10      0.75 o 
   0   7   3        5.33        5.01      0.62 o 
   1   7   3      156.90      159.07      2.24 o 
   2   7   3        1.20        1.00      1.05 o 
   3   7   3        7.05        7.74      1.43 o 
   4   7   3       24.24       24.40      2.19 o 
   5   7   3        1.79       -0.23      1.48 o 
   6   7   3        1.15        1.06      2.11 o 
  -6   8   3        0.09       -0.70      3.00 o 
  -5   8   3        1.62       -2.09      2.31 o 
  -4   8   3        7.45        8.20      1.59 o 
  -3   8   3      145.99      147.92      2.92 o 
  -2   8   3       18.39       18.44      1.44 o 
  -1   8   3       26.83       26.40      1.23 o 
   0   8   3       74.77       71.61      2.21 o 
   1   8   3       11.78       11.57      1.02 o 
   2   8   3       15.90       19.54      1.91 o 
   3   8   3        6.77        6.98      1.68 o 
   4   8   3        7.74        9.14      1.57 o 
   5   8   3        1.77        2.80      2.85 o 
   6   8   3        0.56        2.75      2.18 o 
  -6   9   3        2.02        1.49      2.88 o 
  -5   9   3        3.50        4.53      1.95 o 
  -4   9   3        0.79        0.41      1.75 o 
  -3   9   3        1.10        0.33      0.92 o 
  -2   9   3        5.84        5.83      0.92 o 
  -1   9   3       80.39       74.10      2.41 o 
   0   9   3       13.78       12.28      1.55 o 
   1   9   3       19.07       18.57      1.46 o 
   2   9   3        0.41       -0.27      0.90 o 
   3   9   3       22.14       20.91      1.98 o 
   4   9   3        0.20        2.09      1.64 o 
   5   9   3        0.78        1.29      1.61 o 
  -5  10   3        3.18        6.90      2.83 o 
  -4  10   3        1.75        2.44      2.22 o 
  -3  10   3        0.06       -0.19      1.10 o 
  -2  10   3       35.13       37.17      2.05 o 
  -1  10   3       87.29       98.61      2.82 o 
   0  10   3        2.40        1.50      1.00 o 
   1  10   3        2.12        2.77      1.04 o 
   2  10   3        0.08       -0.38      1.53 o 
   3  10   3        2.61        2.38      1.74 o 
   4  10   3        0.27       -1.83      1.45 o 
   5  10   3        0.74       -0.38      1.97 o 
  -5  11   3        5.07        8.91      3.01 o 
  -4  11   3        1.16        5.50      1.85 o 
  -3  11   3        1.08        1.43      1.50 o 
  -2  11   3       35.42       37.28      2.13 o 
  -1  11   3        9.45       10.37      1.40 o 
   0  11   3        3.07        4.08      1.32 o 
   1  11   3        0.92        1.04      1.07 o 
   2  11   3        7.99        5.94      1.73 o 
   3  11   3        2.08        5.79      2.92 o 
   4  11   3        0.17        0.05      2.05 o 
   5  11   3        0.23       -1.09      2.04 o 
  -4  12   3        0.16        1.27      1.86 o 
  -3  12   3        0.84       -0.19      1.76 o 
  -2  12   3        7.13        5.62      1.62 o 
  -1  12   3        0.46       -1.49      1.41 o 
   0  12   3        0.72        2.11      1.40 o 
   1  12   3        1.42        2.00      1.53 o 
   2  12   3        8.71        5.70      1.75 o 
   3  12   3        0.52       -2.57      2.36 o 
   4  12   3        0.49       -1.81      2.79 o 
  -4  13   3        2.02        4.54      3.25 o 
  -3  13   3        1.19        3.85      2.63 o 
  -2  13   3        2.06        2.61      2.50 o 
  -1  13   3        4.75        3.49      1.86 o 
   0  13   3        0.88        2.21      2.50 o 
   1  13   3        1.18        0.79      2.08 o 
   2  13   3        0.62        3.28      2.54 o 
   3  13   3        1.25       -1.16      2.90 o 
  -3  14   3        0.18       -0.76      2.86 o 
  -2  14   3        0.68       -1.06      2.80 o 
  -1  14   3        1.62        1.04      1.78 o 
   0  14   3        0.30       -0.75      1.71 o 
   1  14   3        1.00       -0.04      2.34 o 
   2  14   3        0.60        0.91      2.60 o 
  -1  15   3        0.25        0.25      2.08 o 
   0  15   3        0.85       -0.11      1.96 o 
   1  15   3        0.24        1.91      2.73 o 
  -7   0   4        0.85       -1.94      2.66 o 
  -6   0   4        2.45        3.35      2.05 o 
  -5   0   4       16.03       16.62      2.59 o 
  -4   0   4      296.75      301.28     13.39 o 
  -3   0   4       91.55       88.93      2.73 o 
  -2   0   4       12.71       13.50      1.22 o 
  -1   0   4       63.06       60.30      3.22 o 
   0   0   4      890.10      853.79     11.87 o 
   1   0   4      446.79      446.41      6.83 o 
   2   0   4       77.02       79.81      4.58 o 
   3   0   4       70.04       70.76      4.48 o 
   4   0   4        6.71        5.14      2.11 o 
   5   0   4       13.49        9.88      2.72 o 
   6   0   4        2.01        4.79      2.90 o 
   7   0   4        5.70        4.71      2.50 o 
  -7   1   4        0.51        1.44      2.20 o 
  -6   1   4        2.20        1.13      1.36 o 
  -5   1   4       12.36       10.83      1.59 o 
  -4   1   4      110.85      107.49      2.29 o 
  -3   1   4       27.85       29.08      1.24 o 
  -2   1   4       12.54       10.21      1.13 o 
  -1   1   4       16.88       16.85      0.83 o 
   0   1   4      146.93      151.60      2.18 o 
   1   1   4      114.55      118.73      1.91 o 
   2   1   4      124.39      134.16      2.89 o 
   3   1   4       44.07       42.12      1.85 o 
   4   1   4        3.33        3.77      1.37 o 
   5   1   4        5.73        4.59      3.11 o 
   6   1   4        7.36        5.81      3.23 o 
   7   1   4        4.73        6.86      1.97 o 
  -7   2   4        0.70        2.45      2.38 o 
  -6   2   4        0.28        0.88      1.19 o 
  -5   2   4       40.53       43.40      2.06 o 
  -4   2   4       24.23       24.38      2.54 o 
  -3   2   4       11.58       11.68      0.88 o 
  -2   2   4      179.04      183.30      2.80 o 
  -1   2   4       85.52       91.30      1.42 o 
   0   2   4       35.87       36.10      0.98 o 
   1   2   4      339.60      339.04      3.94 o 
   2   2   4      558.81      555.06      7.10 o 
   3   2   4       92.50       95.83      5.99 o 
   4   2   4        2.21        0.04      1.05 o 
   5   2   4        1.37        0.19      1.86 o 
   6   2   4        0.20       -0.29      2.50 o 
   7   2   4        0.99       -0.74      1.62 o 
  -7   3   4        0.07       -1.29      2.89 o 
  -6   3   4        0.11        0.54      1.11 o 
  -5   3   4       56.73       60.04      3.53 o 
  -4   3   4        5.78        6.25      0.93 o 
  -3   3   4        0.18        0.12      0.51 o 
  -2   3   4      108.21      116.47      1.93 o 
  -1   3   4      280.75      294.34      2.98 o 
   0   3   4      100.93      104.16      1.60 o 
   1   3   4      171.48      163.82      2.40 o 
   2   3   4      402.13      393.88      5.12 o 
   3   3   4       18.62       20.54      1.81 o 
   4   3   4        1.14        0.98      1.16 o 
   5   3   4        1.04        1.48      1.45 o 
   6   3   4       23.53       26.73      3.45 o 
  -7   4   4        0.09       -0.52      3.01 o 
  -6   4   4        0.06        0.71      1.29 o 
  -5   4   4        7.14        5.72      1.13 o 
  -4   4   4        3.11        3.52      1.01 o 
  -3   4   4        2.54        2.29      0.59 o 
  -2   4   4        9.78       11.15      0.72 o 
  -1   4   4       62.07       62.70      1.19 o 
   0   4   4       11.06       11.05      0.65 o 
   1   4   4       35.03       34.85      1.10 o 
   2   4   4       67.06       67.68      2.27 o 
   3   4   4        8.04        7.66      1.22 o 
   4   4   4        1.99        2.73      1.32 o 
   5   4   4        0.17        0.73      1.38 o 
   6   4   4        6.72        8.95      2.57 o 
  -7   5   4        0.36        0.80      1.89 o 
  -6   5   4        1.64        1.03      1.40 o 
  -5   5   4       14.16       11.25      1.41 o 
  -4   5   4        1.93        2.36      0.92 o 
  -3   5   4        7.13        6.86      0.83 o 
  -2   5   4       19.30       20.81      0.96 o 
  -1   5   4      125.83      132.25      1.84 o 
   0   5   4        3.48        3.50      0.51 o 
   1   5   4       62.25       61.07      1.29 o 
   2   5   4       30.30       30.11      3.06 o 
   3   5   4       32.72       34.47      1.74 o 
   4   5   4        1.28        2.09      1.19 o 
   5   5   4        0.97       -0.89      1.90 o 
   6   5   4        6.98        5.33      2.90 o 
  -6   6   4        0.35        1.67      1.59 o 
  -5   6   4        1.98        1.33      1.33 o 
  -4   6   4       31.47       30.07      2.09 o 
  -3   6   4        0.71        1.13      0.73 o 
  -2   6   4        1.01        1.43      0.60 o 
  -1   6   4       28.87       30.01      1.33 o 
   0   6   4       11.25       11.82      0.79 o 
   1   6   4       69.92       69.00      1.90 o 
   2   6   4        7.10        6.23      1.12 o 
   3   6   4       20.14       17.46      1.68 o 
   4   6   4        1.04        1.24      1.54 o 
   5   6   4        4.61        9.00      2.95 o 
   6   6   4        1.75        5.02      2.45 o 
  -6   7   4        0.09        0.52      2.08 o 
  -5   7   4        0.23       -1.12      1.51 o 
  -4   7   4        4.39        5.80      1.20 o 
  -3   7   4       17.20       16.35      1.77 o 
  -2   7   4        0.98        0.19      0.63 o 
  -1   7   4       13.38       14.04      0.98 o 
   0   7   4       69.63       69.61      1.69 o 
   1   7   4       22.43       24.66      1.26 o 
   2   7   4        5.56        6.32      1.40 o 
   3   7   4        8.27       10.53      1.87 o 
   4   7   4        9.78        8.39      2.48 o 
   5   7   4        4.83        6.52      1.86 o 
   6   7   4        0.96        0.65      2.27 o 
  -6   8   4        0.09       -0.91      5.88 o 
  -5   8   4        0.78       -0.22      1.77 o 
  -4   8   4        2.40        1.16      1.14 o 
  -3   8   4       48.91       55.12      2.49 o 
  -2   8   4       30.43       29.83      1.56 o 
  -1   8   4       33.00       33.02      1.55 o 
   0   8   4      135.91      136.19      2.38 o 
   1   8   4       28.93       30.82      2.31 o 
   2   8   4        5.24        4.90      1.44 o 
   3   8   4        2.48        1.81      1.46 o 
   4   8   4        3.61        2.12      1.79 o 
   5   8   4        3.27        3.33      1.60 o 
   6   8   4        0.57        4.75      2.20 o 
  -5   9   4        0.98        1.62      2.18 o 
  -4   9   4        2.59        1.78      1.51 o 
  -3   9   4        4.85        4.53      1.18 o 
  -2   9   4       11.99        9.46      1.09 o 
  -1   9   4       28.68       27.48      1.53 o 
   0   9   4       15.31       13.14      2.12 o 
   1   9   4       28.76       28.11      3.54 o 
   2   9   4        7.73        6.28      1.38 o 
   3   9   4        7.97        4.91      1.73 o 
   4   9   4        0.10        0.41      1.57 o 
   5   9   4        1.59        0.49      1.81 o 
  -5  10   4        1.57        3.60      5.78 o 
  -4  10   4        0.97       -1.08      1.54 o 
  -3  10   4        0.09        0.45      1.17 o 
  -2  10   4       65.67       70.34      2.40 o 
  -1  10   4       70.94       65.81      2.85 o 
   0  10   4        3.87        5.07      2.92 o 
   1  10   4       11.17       14.66      2.76 o 
   2  10   4        3.61        3.53      1.38 o 
   3  10   4        4.54        3.83      1.84 o 
   4  10   4        0.99        1.78      1.69 o 
   5  10   4        0.80        1.76      2.03 o 
  -5  11   4        1.53       -1.20      2.66 o 
  -4  11   4        0.24        0.90      1.82 o 
  -3  11   4        0.16       -0.18      2.29 o 
  -2  11   4        7.66        6.69      1.38 o 
  -1  11   4        7.49        6.74      1.62 o 
   0  11   4        0.05       -0.11      1.16 o 
   1  11   4        0.09       -1.11      1.22 o 
   2  11   4        4.06        1.45      1.50 o 
   3  11   4        2.15        1.64      2.65 o 
   4  11   4        0.67        0.39      2.99 o 
  -4  12   4        0.10        3.90      2.39 o 
  -3  12   4        0.49        2.67      2.68 o 
  -2  12   4        1.13       -0.50      1.29 o 
  -1  12   4        5.17        2.60      1.68 o 
   0  12   4        1.13        0.45      1.49 o 
   1  12   4        0.05       -0.53      1.84 o 
   2  12   4        2.58        3.74      2.86 o 
   3  12   4        0.44        2.27      2.99 o 
   4  12   4        0.16        3.15      2.99 o 
  -3  13   4        0.64        2.51      2.86 o 
  -2  13   4        0.23        3.53      2.66 o 
  -1  13   4        4.83        4.05      1.91 o 
   0  13   4        0.28        1.21      1.62 o 
   1  13   4        0.41        2.02      2.23 o 
   2  13   4        1.32        0.33      2.38 o 
   3  13   4        0.24        3.41      2.97 o 
  -2  14   4        1.03        2.79      2.99 o 
  -1  14   4        1.23        1.74      1.98 o 
   0  14   4        1.52        2.00      3.34 o 
   1  14   4        1.51        3.26      2.65 o 
   2  14   4        0.04        1.92      2.72 o 
  -7   1   5        0.58       -0.45      2.20 o 
  -6   1   5        0.50        1.23      1.30 o 
  -5   1   5        0.16        0.11      0.83 o 
  -4   1   5       74.49       82.24      2.24 o 
  -3   1   5       54.77       53.72      1.75 o 
  -2   1   5       13.44       13.50      0.82 o 
  -1   1   5       35.84       37.19      1.09 o 
   0   1   5      274.35      279.19      3.30 o 
   1   1   5       10.91       11.37      0.80 o 
   2   1   5       35.89       39.88      1.60 o 
   3   1   5        7.63        4.42      1.28 o 
   4   1   5        3.43        3.25      1.58 o 
   5   1   5        0.66        0.40      1.62 o 
   6   1   5        2.16        3.59      2.04 o 
  -7   2   5        0.85        1.60      2.49 o 
  -6   2   5        0.12        1.09      1.53 o 
  -5   2   5        0.81        0.03      0.91 o 
  -4   2   5       99.06      105.44      3.42 o 
  -3   2   5       22.65       22.51      1.24 o 
  -2   2   5       11.24       12.81      0.80 o 
  -1   2   5       70.61       72.13      1.37 o 
   0   2   5       23.90       23.40      1.09 o 
   1   2   5      186.03      188.58      2.83 o 
   2   2   5       46.60       44.71      1.63 o 
   3   2   5       15.53       16.85      3.04 o 
   4   2   5        7.68        6.29      3.54 o 
   5   2   5        0.34        0.90      2.28 o 
   6   2   5        2.70        2.07      1.97 o 
  -7   3   5        0.64        1.31      2.65 o 
  -6   3   5        0.18        2.09      1.25 o 
  -5   3   5        0.19        1.04      0.86 o 
  -4   3   5        0.25       -0.05      0.69 o 
  -3   3   5       12.19       11.08      0.97 o 
  -2   3   5       50.22       52.62      2.20 o 
  -1   3   5      293.43      309.81      3.27 o 
   0   3   5        6.36        6.16      0.62 o 
   1   3   5       10.08        9.03      0.77 o 
   2   3   5      212.75      212.32      4.14 o 
   3   3   5       24.15       23.67      1.73 o 
   4   3   5        0.55        0.19      1.28 o 
   5   3   5        3.05        1.13      1.46 o 
   6   3   5        0.39       -0.30      1.78 o 
  -6   4   5        2.36        3.87      1.57 o 
  -5   4   5       30.21       25.98      2.01 o 
  -4   4   5       12.01       10.85      1.02 o 
  -3   4   5       16.93       17.61      1.12 o 
  -2   4   5        6.00        4.66      0.64 o 
  -1   4   5      152.41      167.27      2.21 o 
   0   4   5       15.60       16.40      1.09 o 
   1   4   5       15.06       14.50      0.93 o 
   2   4   5      101.09      104.98      3.52 o 
   3   4   5      108.61      112.25      3.17 o 
   4   4   5        0.35        1.43      1.26 o 
   5   4   5        2.24        2.54      1.65 o 
   6   4   5        7.53        7.05      4.52 o 
  -6   5   5        2.89        5.44      1.73 o 
  -5   5   5        3.03        1.91      1.17 o 
  -4   5   5        0.36       -0.01      0.78 o 
  -3   5   5        1.00        2.33      0.71 o 
  -2   5   5        2.42        2.92      0.66 o 
  -1   5   5       11.51       12.00      0.81 o 
   0   5   5       37.32       39.53      1.42 o 
   1   5   5        3.85        4.56      0.88 o 
   2   5   5       68.74       67.94      2.51 o 
   3   5   5       88.80       93.11      5.32 o 
   4   5   5        1.08       -0.02      1.13 o 
   5   5   5        4.64        4.42      2.78 o 
   6   5   5        2.19        3.49      3.43 o 
  -6   6   5        0.44        0.68      1.89 o 
  -5   6   5        0.04       -1.30      1.34 o 
  -4   6   5       23.90       23.09      1.56 o 
  -3   6   5        0.90        0.60      0.80 o 
  -2   6   5        1.23        0.84      0.72 o 
  -1   6   5        5.56        5.79      0.75 o 
   0   6   5       27.87       29.04      1.46 o 
   1   6   5       59.96       63.60      1.90 o 
   2   6   5       12.46       13.20      1.90 o 
   3   6   5       41.52       45.68      2.87 o 
   4   6   5        0.13       -2.45      1.93 o 
   5   6   5        3.41        4.25      2.40 o 
   6   6   5        2.82        3.57      3.11 o 
  -6   7   5        0.48        0.35      2.75 o 
  -5   7   5        0.08       -1.32      1.54 o 
  -4   7   5       17.08       17.00      2.84 o 
  -3   7   5        4.31        3.43      1.05 o 
  -2   7   5        1.06        0.47      0.76 o 
  -1   7   5        0.46       -0.34      0.71 o 
   0   7   5       10.51       10.83      0.87 o 
   1   7   5        8.28        7.14      1.45 o 
   2   7   5        7.29        7.55      1.31 o 
   3   7   5        0.42       -0.60      1.29 o 
   4   7   5        5.91        5.64      1.82 o 
   5   7   5        0.30       -0.12      2.12 o 
  -6   8   5        1.02        2.00      2.32 o 
  -5   8   5        0.15        0.33      1.98 o 
  -4   8   5        5.70        2.49      1.35 o 
  -3   8   5       18.94       20.58      1.81 o 
  -2   8   5       18.75       18.26      1.81 o 
  -1   8   5        1.57        0.98      0.76 o 
   0   8   5       72.06       74.46      2.14 o 
   1   8   5        4.38        4.08      1.01 o 
   2   8   5        5.68        5.21      1.17 o 
   3   8   5        0.18       -1.34      1.24 o 
   4   8   5        5.96        6.24      2.20 o 
   5   8   5        0.99       -0.42      2.17 o 
  -5   9   5        0.84        1.34      2.85 o 
  -4   9   5        8.29        5.81      1.84 o 
  -3   9   5        9.86       11.78      2.11 o 
  -2   9   5       22.35       25.92      1.63 o 
  -1   9   5        1.56        3.25      0.90 o 
   0   9   5       37.36       36.61      2.35 o 
   1   9   5        0.70        1.33      1.18 o 
   2   9   5        3.72        2.49      1.93 o 
   3   9   5        1.73       -1.11      1.56 o 
   4   9   5        4.37        6.12      3.44 o 
   5   9   5        0.12       -1.63      1.88 o 
  -5  10   5        0.63        0.97      2.09 o 
  -4  10   5        2.42        1.98      1.70 o 
  -3  10   5        1.46        4.84      1.54 o 
  -2  10   5       23.51       23.86      1.69 o 
  -1  10   5        2.33        2.23      1.22 o 
   0  10   5        6.31        8.75      2.09 o 
   1  10   5        4.00        3.55      1.33 o 
   2  10   5        3.37        3.52      3.15 o 
   3  10   5        2.08        1.05      1.86 o 
   4  10   5        0.06        1.13      1.77 o 
  -4  11   5        0.16        2.03      1.80 o 
  -3  11   5        1.90        1.08      2.19 o 
  -2  11   5        2.32        1.86      1.35 o 
  -1  11   5       16.39       16.02      5.36 o 
   0  11   5        0.12        0.22      1.45 o 
   1  11   5        1.05        1.81      1.94 o 
   2  11   5        5.50        6.35      1.74 o 
   3  11   5        1.62        1.62      2.61 o 
   4  11   5        0.10        0.84      2.94 o 
  -4  12   5        0.59        2.76      2.86 o 
  -3  12   5        0.20       -1.92      2.38 o 
  -2  12   5        1.62       -0.36      1.72 o 
  -1  12   5       15.50       16.54      2.47 o 
   0  12   5        0.11        0.54      1.91 o 
   1  12   5        0.43       -1.28      1.91 o 
   2  12   5        0.08        0.33      1.66 o 
   3  12   5        0.19       -2.29      2.77 o 
  -3  13   5        0.46        1.21      2.92 o 
  -2  13   5        0.50        0.19      2.72 o 
  -1  13   5        4.53        5.06      2.05 o 
   0  13   5        1.39        3.58      1.94 o 
   1  13   5        0.94        3.20      2.48 o 
   2  13   5        0.36       -0.39      2.40 o 
  -1  14   5        0.11       -1.09      2.01 o 
   0  14   5        1.05        1.42      2.64 o 
   1  14   5        0.30        1.57      2.86 o 
  -6   0   6        2.16        2.00      1.79 o 
  -5   0   6        2.11        1.99      1.88 o 
  -4   0   6       35.87       34.75      4.08 o 
  -3   0   6      311.89      323.77      6.72 o 
  -2   0   6        2.60        4.04      1.00 o 
  -1   0   6       19.99       19.89      1.84 o 
   0   0   6       16.04       16.14      1.48 o 
   1   0   6        7.06        6.54      1.34 o 
   2   0   6       11.68       12.31      2.23 o 
   3   0   6       16.24        8.08      2.73 o 
   4   0   6       50.48       52.67      5.83 o 
   5   0   6        0.96        0.75      2.38 o 
   6   0   6        1.85        0.65      2.59 o 
  -6   1   6        1.27        2.89      1.33 o 
  -5   1   6        2.17        2.20      1.12 o 
  -4   1   6       47.99       48.33      1.99 o 
  -3   1   6      105.31      104.76      2.76 o 
  -2   1   6       17.65       19.31      1.32 o 
  -1   1   6        3.52        3.05      0.52 o 
   0   1   6       96.26      100.60      1.85 o 
   1   1   6      118.71      121.21      2.82 o 
   2   1   6        2.32        1.75      0.68 o 
   3   1   6        4.11        2.10      1.58 o 
   4   1   6        0.94        0.89      1.57 o 
   5   1   6        0.02        1.10      1.58 o 
   6   1   6        0.05        1.56      2.03 o 
  -6   2   6        0.51       -0.31      1.19 o 
  -5   2   6        5.15        3.51      1.07 o 
  -4   2   6       58.43       61.88      2.70 o 
  -3   2   6       13.61       13.44      1.35 o 
  -2   2   6        9.81        9.12      0.82 o 
  -1   2   6        5.94        6.17      0.63 o 
   0   2   6       13.85       13.25      0.83 o 
   1   2   6       27.56       28.35      1.33 o 
   2   2   6       17.82       17.41      1.54 o 
   3   2   6       34.50       31.18      1.93 o 
   4   2   6        1.66       -0.21      1.50 o 
   5   2   6        0.24       -1.37      1.59 o 
   6   2   6        2.23        1.48      2.00 o 
  -6   3   6        0.08        1.02      1.67 o 
  -5   3   6        1.53        0.57      0.95 o 
  -4   3   6        8.97        9.71      1.14 o 
  -3   3   6        5.77        5.17      0.88 o 
  -2   3   6       43.93       46.21      1.52 o 
  -1   3   6        1.07        1.74      0.54 o 
   0   3   6       23.39       24.59      1.53 o 
   1   3   6        7.92        7.33      0.81 o 
   2   3   6        7.08        5.64      0.96 o 
   3   3   6       60.80       64.00      2.65 o 
   4   3   6        1.57        1.58      1.57 o 
   5   3   6        0.18        1.52      1.82 o 
   6   3   6        0.67        1.81      1.98 o 
  -6   4   6        1.01       -0.54      1.73 o 
  -5   4   6        0.78        0.97      1.11 o 
  -4   4   6        0.03        0.64      0.74 o 
  -3   4   6        1.61        1.98      0.73 o 
  -2   4   6        0.87        0.86      0.63 o 
  -1   4   6       75.84       75.03      1.63 o 
   0   4   6        5.55        4.81      0.66 o 
   1   4   6        1.36        0.71      0.64 o 
   2   4   6       23.90       25.46      2.30 o 
   3   4   6        9.35       11.97      2.13 o 
   4   4   6        2.50        1.12      1.49 o 
   5   4   6        0.20        1.54      1.86 o 
   6   4   6        0.84        1.07      2.28 o 
  -6   5   6        1.57        1.48      1.85 o 
  -5   5   6        0.28        0.59      1.15 o 
  -4   5   6        6.01        4.95      1.08 o 
  -3   5   6       14.64       11.60      1.16 o 
  -2   5   6        2.48        1.57      0.68 o 
  -1   5   6        2.68        1.59      0.62 o 
   0   5   6       10.67       11.12      0.87 o 
   1   5   6       30.79       30.08      1.57 o 
   2   5   6       27.35       29.22      1.56 o 
   3   5   6       20.66       23.52      1.92 o 
   4   5   6        2.91        1.30      1.51 o 
   5   5   6        1.05        4.31      3.00 o 
  -6   6   6        0.25        3.86      2.12 o 
  -5   6   6        3.08        3.11      1.54 o 
  -4   6   6       10.80        8.90      1.44 o 
  -3   6   6        6.15        4.36      1.12 o 
  -2   6   6        4.06        4.37      1.10 o 
  -1   6   6        1.05        1.61      0.70 o 
   0   6   6       24.52       23.48      1.48 o 
   1   6   6       84.17       84.90      2.30 o 
   2   6   6        1.35        1.31      0.87 o 
   3   6   6        5.54        4.48      2.17 o 
   4   6   6        6.02        2.82      1.73 o 
   5   6   6        2.11        4.81      2.27 o 
  -5   7   6        0.36        1.67      1.56 o 
  -4   7   6        1.10        0.53      1.24 o 
  -3   7   6       13.02       10.91      1.45 o 
  -2   7   6        2.05        1.30      0.89 o 
  -1   7   6        0.30        0.35      0.81 o 
   0   7   6       21.52       19.52      1.22 o 
   1   7   6       39.32       41.62      1.84 o 
   2   7   6        5.88        4.34      1.01 o 
   3   7   6        1.05       -1.30      1.45 o 
   4   7   6        6.70        5.85      5.68 o 
   5   7   6        0.78        4.21      2.45 o 
  -5   8   6        0.04       -2.63      2.92 o 
  -4   8   6        0.15       -0.17      1.40 o 
  -3   8   6       12.52       11.78      1.57 o 
  -2   8   6        1.64        0.87      0.98 o 
  -1   8   6        0.25       -0.15      0.84 o 
   0   8   6       55.00       53.06      2.76 o 
   1   8   6       10.48        9.77      1.16 o 
   2   8   6        3.79        4.19      1.21 o 
   3   8   6        0.09       -0.87      1.64 o 
   4   8   6        2.67       -0.06      1.96 o 
   5   8   6        0.02        2.43      3.31 o 
  -5   9   6        0.08       -2.58      1.72 o 
  -4   9   6        0.74        0.73      1.57 o 
  -3   9   6        5.60        6.20      2.65 o 
  -2   9   6        9.24        8.09      1.26 o 
  -1   9   6        3.46        3.65      1.14 o 
   0   9   6       25.61       25.59      2.13 o 
   1   9   6        1.69        3.71      1.53 o 
   2   9   6        0.78        0.36      1.12 o 
   3   9   6        0.88        3.30      1.87 o 
   4   9   6        2.02        3.32      2.22 o 
  -4  10   6        0.58       -0.20      1.92 o 
  -3  10   6        0.54       -2.34      1.56 o 
  -2  10   6        9.65        8.99      1.54 o 
  -1  10   6        9.24       12.54      2.09 o 
   0  10   6        2.34        0.57      1.44 o 
   1  10   6        1.10        0.71      1.34 o 
   2  10   6        0.89        3.48      1.58 o 
   3  10   6        1.65        0.65      2.51 o 
   4  10   6        0.21        1.26      2.16 o 
  -4  11   6        0.25       -1.56      2.11 o 
  -3  11   6        1.08       -0.11      1.79 o 
  -2  11   6        0.92        1.21      1.67 o 
  -1  11   6       12.17       10.72      2.15 o 
   0  11   6        3.37        4.23      1.67 o 
   1  11   6        0.17        2.23      2.21 o 
   2  11   6        0.27       -0.63      1.54 o 
   3  11   6        1.44        3.22      3.00 o 
  -3  12   6        0.27        3.47      2.76 o 
  -2  12   6        1.12        4.97      2.91 o 
  -1  12   6        7.50       13.11      2.52 o 
   0  12   6        2.93        3.95      2.47 o 
   1  12   6        0.71        0.99      2.28 o 
   2  12   6        1.03        1.62      1.85 o 
  -2  13   6        0.58        1.65      2.88 o 
  -1  13   6        0.05        2.20      2.15 o 
   0  13   6        2.61        3.13      2.74 o 
   1  13   6        0.72       -0.95      2.42 o 
  -6   1   7        0.42        0.56      1.37 o 
  -5   1   7        0.32       -0.16      1.13 o 
  -4   1   7        0.21        0.26      0.84 o 
  -3   1   7       68.38       74.08      2.49 o 
  -2   1   7        4.80        4.02      1.01 o 
  -1   1   7        0.21       -0.53      0.49 o 
   0   1   7       26.20       25.93      1.36 o 
   1   1   7       25.85       24.57      1.93 o 
   2   1   7        6.16        6.20      0.98 o 
   3   1   7        1.05        0.62      1.21 o 
   4   1   7        1.82        1.66      1.77 o 
   5   1   7        0.33        1.31      2.05 o 
  -6   2   7        1.19        0.35      1.31 o 
  -5   2   7        0.10       -0.61      1.10 o 
  -4   2   7        7.95        7.18      1.14 o 
  -3   2   7       28.50       25.89      1.56 o 
  -2   2   7       26.61       26.46      1.98 o 
  -1   2   7        7.86        7.11      0.74 o 
   0   2   7       19.03       18.56      1.50 o 
   1   2   7        2.98        2.53      0.73 o 
   2   2   7        0.78        1.03      0.82 o 
   3   2   7       13.09       11.85      1.76 o 
   4   2   7        4.58        6.19      2.14 o 
   5   2   7        1.40        0.51      1.89 o 
  -6   3   7        2.99        2.01      1.55 o 
  -5   3   7        2.90        6.02      1.58 o 
  -4   3   7        6.33        5.54      1.24 o 
  -3   3   7        1.05        0.45      0.80 o 
  -2   3   7       11.17       10.98      1.01 o 
  -1   3   7        1.72        0.60      0.59 o 
   0   3   7        8.79        9.20      0.95 o 
   1   3   7        6.71        9.29      1.05 o 
   2   3   7        5.34        5.16      1.56 o 
   3   3   7        2.01        1.97      1.31 o 
   4   3   7        3.37        5.18      1.68 o 
   5   3   7        0.10       -0.15      1.97 o 
  -6   4   7        1.15       -0.33      1.54 o 
  -5   4   7        3.08        1.68      1.24 o 
  -4   4   7        0.91        1.39      1.03 o 
  -3   4   7        1.71        1.37      0.87 o 
  -2   4   7        6.36        5.23      0.86 o 
  -1   4   7        5.67        6.83      0.85 o 
   0   4   7       19.39       19.07      1.25 o 
   1   4   7        5.76        3.33      1.11 o 
   2   4   7       46.41       52.67      2.07 o 
   3   4   7       13.56       11.38      1.63 o 
   4   4   7        3.70        1.95      1.54 o 
   5   4   7        0.24        1.46      2.13 o 
  -5   5   7        0.29        0.47      1.37 o 
  -4   5   7        3.72        3.89      1.42 o 
  -3   5   7        0.80        0.26      0.87 o 
  -2   5   7        2.75        1.85      0.84 o 
  -1   5   7        5.47        4.89      0.92 o 
   0   5   7        6.24        6.60      0.90 o 
   1   5   7        4.91        6.23      1.02 o 
   2   5   7       20.61       20.94      2.22 o 
   3   5   7       19.54       19.93      2.00 o 
   4   5   7        7.43        7.90      1.84 o 
   5   5   7        1.96        2.52      1.80 o 
  -5   6   7        0.17        3.27      1.67 o 
  -4   6   7        1.66        1.16      1.76 o 
  -3   6   7        5.30        3.62      1.21 o 
  -2   6   7        2.11        1.19      0.95 o 
  -1   6   7        2.37        1.48      0.79 o 
   0   6   7       22.50       20.33      1.45 o 
   1   6   7       32.94       31.16      2.36 o 
   2   6   7        6.61        7.87      1.15 o 
   3   6   7        7.97        8.16      1.62 o 
   4   6   7        3.35        3.08      3.90 o 
   5   6   7        0.89       -0.71      2.06 o 
  -5   7   7        0.04       -1.33      1.66 o 
  -4   7   7        0.03       -0.29      1.47 o 
  -3   7   7       12.83       10.19      2.17 o 
  -2   7   7        1.29        2.29      1.05 o 
  -1   7   7        0.09        0.89      0.89 o 
   0   7   7        2.38        2.87      0.92 o 
   1   7   7       22.46       21.88      1.57 o 
   2   7   7        0.72        1.12      0.98 o 
   3   7   7        3.36        0.23      1.72 o 
   4   7   7        5.75        3.40      3.42 o 
  -5   8   7        0.06       -1.46      2.07 o 
  -4   8   7        0.00        1.11      1.64 o 
  -3   8   7       12.17        9.04      2.17 o 
  -2   8   7        0.54        0.76      1.15 o 
  -1   8   7        1.00        2.25      1.23 o 
   0   8   7        0.29       -0.46      1.28 o 
   1   8   7        5.63        4.67      1.39 o 
   2   8   7        0.13        0.98      1.32 o 
   3   8   7        0.19        1.78      1.92 o 
   4   8   7        3.71        3.33      2.14 o 
  -4   9   7        0.21       -0.76      1.81 o 
  -3   9   7        1.59        2.41      1.82 o 
  -2   9   7        0.46        0.26      1.21 o 
  -1   9   7        2.06        1.78      1.30 o 
   0   9   7        2.72        3.95      2.13 o 
   1   9   7        1.53        1.84      1.43 o 
   2   9   7        0.56       -0.41      1.27 o 
   3   9   7        0.10        2.28      1.97 o 
   4   9   7        0.14       -2.03      1.96 o 
  -4  10   7        0.01        1.86      2.21 o 
  -3  10   7        0.02       -0.37      1.95 o 
  -2  10   7        5.72        5.97      1.73 o 
  -1  10   7        5.83        4.98      2.56 o 
   0  10   7        2.67        1.40      2.20 o 
   1  10   7        0.76        0.14      1.71 o 
   2  10   7        0.00        0.25      1.60 o 
   3  10   7        0.33       -0.32      2.67 o 
  -3  11   7        0.21        0.35      2.09 o 
  -2  11   7        3.25        2.18      2.83 o 
  -1  11   7        4.52        8.12      3.19 o 
   0  11   7        2.09        1.52      2.21 o 
   1  11   7        1.05        3.43      2.47 o 
   2  11   7        1.43        1.90      1.89 o 
  -2  12   7        0.85       -0.21      2.99 o 
  -1  12   7        1.63        2.81      2.09 o 
   0  12   7        1.42        3.66      2.71 o 
   1  12   7        0.26        1.10      2.57 o 
  -5   0   8        1.26        5.00      2.00 o 
  -4   0   8        2.91        3.32      1.62 o 
  -3   0   8      103.11      129.90      4.42 o 
  -2   0   8       52.02       54.91      5.42 o 
  -1   0   8        0.72        2.07      1.16 o 
   0   0   8       11.03       13.60      1.62 o 
   1   0   8       38.89       37.68      2.68 o 
   2   0   8        1.08       -0.62      1.28 o 
   3   0   8        1.24        0.32      1.59 o 
   4   0   8        3.97        4.86      3.11 o 
   5   0   8        3.23        8.52      4.12 o 
  -5   1   8        0.28        1.03      1.24 o 
  -4   1   8        4.58        8.25      1.36 o 
  -3   1   8       19.00       17.83      1.60 o 
  -2   1   8       10.76       10.89      1.15 o 
  -1   1   8        6.34        5.26      0.99 o 
   0   1   8        0.25       -0.25      0.67 o 
   1   1   8       18.00       18.13      1.30 o 
   2   1   8        3.05        1.16      1.21 o 
   3   1   8        0.78        2.23      1.15 o 
   4   1   8        4.64        3.38      2.21 o 
   5   1   8        1.13        3.18      2.93 o 
  -5   2   8        0.06        1.15      1.20 o 
  -4   2   8        2.05        1.11      1.30 o 
  -3   2   8        2.44        2.23      0.93 o 
  -2   2   8       55.49       63.52      2.21 o 
  -1   2   8        1.75        1.48      0.74 o 
   0   2   8        2.14        2.51      0.82 o 
   1   2   8        0.74        0.66      0.78 o 
   2   2   8        3.89        3.44      1.67 o 
   3   2   8        3.03        3.52      1.24 o 
   4   2   8        1.01       -0.76      1.56 o 
   5   2   8        0.53        0.10      2.11 o 
  -5   3   8        2.04        2.44      1.37 o 
  -4   3   8        0.34       -0.82      1.09 o 
  -3   3   8        0.08       -0.81      0.87 o 
  -2   3   8       30.04       30.77      1.55 o 
  -1   3   8        1.07        0.68      0.71 o 
   0   3   8        0.16        0.23      0.73 o 
   1   3   8        0.12        1.01      0.80 o 
   2   3   8       15.25       13.01      1.33 o 
   3   3   8        3.31        2.47      1.50 o 
   4   3   8        1.99        5.08      1.83 o 
   5   3   8        0.13        0.90      2.28 o 
  -5   4   8        1.99        3.08      1.55 o 
  -4   4   8        0.09        1.38      1.22 o 
  -3   4   8        0.11       -1.06      1.50 o 
  -2   4   8        1.08       -0.73      0.82 o 
  -1   4   8        3.99        3.23      0.81 o 
   0   4   8        5.72        5.39      1.06 o 
   1   4   8        0.22        0.11      0.81 o 
   2   4   8        4.82        5.71      1.34 o 
   3   4   8        0.44       -1.16      1.64 o 
   4   4   8        0.81        1.83      1.79 o 
  -5   5   8        0.57        1.99      1.64 o 
  -4   5   8        2.86        1.79      1.50 o 
  -3   5   8        1.35        0.50      1.18 o 
  -2   5   8        7.29        4.11      1.11 o 
  -1   5   8        6.04        5.53      1.02 o 
   0   5   8        1.00        0.07      0.84 o 
   1   5   8        2.58        2.47      0.96 o 
   2   5   8       30.97       35.28      2.13 o 
   3   5   8        0.52       -0.53      1.62 o 
   4   5   8        2.78        1.40      2.06 o 
  -5   6   8        0.03       -0.84      1.58 o 
  -4   6   8        0.02       -0.87      1.51 o 
  -3   6   8        0.27       -0.35      1.39 o 
  -2   6   8        5.40        2.94      1.27 o 
  -1   6   8        0.50        1.87      1.05 o 
   0   6   8        2.86        1.69      0.95 o 
   1   6   8        2.96        1.39      1.01 o 
   2   6   8        5.52        5.59      1.29 o 
   3   6   8        1.48       -0.15      1.58 o 
   4   6   8        2.02        0.28      2.03 o 
  -4   7   8        0.01        0.81      1.67 o 
  -3   7   8        2.54        3.70      1.77 o 
  -2   7   8        0.08       -0.59      1.17 o 
  -1   7   8        1.37        1.87      1.30 o 
   0   7   8        0.64        0.70      1.10 o 
   1   7   8       26.41       24.26      3.75 o 
   2   7   8        1.46        1.47      1.21 o 
   3   7   8        1.63        3.86      2.14 o 
   4   7   8        2.32       -0.61      2.01 o 
  -4   8   8        1.08        2.55      1.92 o 
  -3   8   8        4.12       -0.24      1.72 o 
  -2   8   8        0.37        1.94      1.48 o 
  -1   8   8        0.35       -0.18      1.35 o 
   0   8   8        1.14        0.91      1.72 o 
   1   8   8        8.43        5.25      1.33 o 
   2   8   8        0.90        2.07      1.36 o 
   3   8   8        0.03       -1.91      2.01 o 
  -3   9   8        0.06        0.86      2.78 o 
  -2   9   8        0.23        0.63      1.97 o 
  -1   9   8        1.18        0.81      1.47 o 
   0   9   8        0.34        0.82      1.80 o 
   1   9   8        0.02        1.21      1.60 o 
   2   9   8        0.99        0.78      1.59 o 
   3   9   8        0.02        1.84      3.20 o 
  -3  10   8        0.00       -1.21      2.06 o 
  -2  10   8        5.53        5.05      2.40 o 
  -1  10   8        1.14        3.99      1.96 o 
   0  10   8        1.09       -1.89      2.13 o 
   1  10   8        0.13        2.70      2.36 o 
   2  10   8        0.70       -1.75      1.70 o 
  -1  11   8        2.89        4.25      3.03 o 
   0  11   8        1.19        0.74      2.65 o 
   1  11   8        0.94        2.42      2.63 o 
  -5   1   9        0.50        0.40      1.33 o 
  -4   1   9        1.78        3.40      1.31 o 
  -3   1   9        2.18        2.12      1.17 o 
  -2   1   9       13.69       15.64      2.34 o 
  -1   1   9        2.11        3.53      1.01 o 
   0   1   9        0.06        1.03      0.86 o 
   1   1   9        4.05        2.06      0.93 o 
   2   1   9        1.51        2.46      1.14 o 
   3   1   9        0.71        1.71      1.26 o 
   4   1   9        0.65        0.05      1.69 o 
  -5   2   9        1.11        1.43      1.39 o 
  -4   2   9        1.02        0.78      1.18 o 
  -3   2   9        0.63       -0.06      1.11 o 
  -2   2   9       18.82       12.51      1.82 o 
  -1   2   9        0.89        1.40      0.93 o 
   0   2   9        0.49        0.18      0.87 o 
   1   2   9        0.39        0.41      0.92 o 
   2   2   9        2.51        3.14      1.18 o 
   3   2   9        1.79        3.94      1.38 o 
   4   2   9        0.06        1.06      1.75 o 
  -4   3   9        0.48       -1.06      1.20 o 
  -3   3   9        0.07       -0.35      1.16 o 
  -2   3   9        3.98        4.30      1.45 o 
  -1   3   9        0.10       -0.23      0.96 o 
   0   3   9        0.06        0.53      0.90 o 
   1   3   9        0.37       -0.30      0.91 o 
   2   3   9        3.70        4.09      1.24 o 
   3   3   9        6.80        7.92      1.55 o 
   4   3   9        0.02        1.38      1.76 o 
  -4   4   9        0.27       -1.17      1.35 o 
  -3   4   9        0.33       -0.24      1.27 o 
  -2   4   9        1.50        2.31      1.41 o 
  -1   4   9       15.24       13.67      1.77 o 
   0   4   9        0.02        1.56      1.00 o 
   1   4   9        1.23        0.83      1.05 o 
   2   4   9        5.88        5.19      1.64 o 
   3   4   9        0.09        2.35      1.30 o 
   4   4   9        1.82        2.59      1.91 o 
  -4   5   9        0.84        0.49      1.65 o 
  -3   5   9        0.03        0.91      1.84 o 
  -2   5   9        2.99        3.76      1.48 o 
  -1   5   9        7.72        8.50      1.72 o 
   0   5   9        1.06        0.25      1.03 o 
   1   5   9        2.50        2.22      1.09 o 
   2   5   9       13.91       11.70      1.56 o 
   3   5   9        4.37        2.90      1.49 o 
  -4   6   9        0.07       -2.14      3.84 o 
  -3   6   9        0.93        0.72      1.90 o 
  -2   6   9        3.46        3.01      1.83 o 
  -1   6   9        0.08       -0.47      1.41 o 
   0   6   9        1.58        1.78      1.15 o 
   1   6   9        3.63        1.57      1.71 o 
   2   6   9        1.15        3.00      1.28 o 
   3   6   9        1.37        3.24      1.47 o 
  -3   7   9        0.64       -0.93      2.03 o 
  -2   7   9        2.69        5.28      2.15 o 
  -1   7   9        0.16       -2.38      1.69 o 
   0   7   9        0.52        1.04      1.40 o 
   1   7   9        0.98        0.79      1.22 o 
   2   7   9        0.68        1.23      1.30 o 
   3   7   9        0.50        1.43      1.61 o 
  -3   8   9        0.35       -1.14      2.23 o 
  -2   8   9        0.43        1.46      2.05 o 
  -1   8   9        0.13        0.18      1.92 o 
   0   8   9        1.11        3.39      1.88 o 
   1   8   9        2.51        0.19      1.39 o 
   2   8   9        0.38       -2.14      1.85 o 
  -2   9   9        1.01        2.73      2.40 o 
  -1   9   9        0.09        0.61      2.11 o 
   0   9   9        1.47        2.54      2.09 o 
   1   9   9        0.21        0.07      1.64 o 
  -4   0  10        0.01       -0.13      3.46 o 
  -3   0  10        7.21        7.44      2.12 o 
  -2   0  10        4.61        7.97      3.57 o 
  -1   0  10        3.25        3.72      1.90 o 
   0   0  10        1.33        2.79      1.47 o 
   1   0  10        2.13        2.22      1.58 o 
   2   0  10        1.46        2.42      1.79 o 
   3   0  10        0.21       -1.29      1.83 o 
  -4   1  10        0.28        0.25      1.34 o 
  -3   1  10        0.75        1.42      1.37 o 
  -2   1  10       11.23        8.99      2.56 o 
  -1   1  10        1.30        3.11      1.28 o 
   0   1  10        0.61       -0.57      0.97 o 
   1   1  10        0.24        0.58      1.03 o 
   2   1  10        0.76        0.83      1.18 o 
   3   1  10        0.28       -0.59      1.37 o 
  -4   2  10        1.36        1.72      1.46 o 
  -3   2  10        0.34        1.83      1.64 o 
  -2   2  10        2.71        4.48      2.94 o 
  -1   2  10        8.04        8.23      1.79 o 
   0   2  10        0.82        0.89      1.18 o 
   1   2  10        0.11       -0.25      1.07 o 
   2   2  10        2.29        3.08      1.26 o 
   3   2  10        0.90        2.19      1.42 o 
  -3   3  10        0.48       -1.28      1.53 o 
  -2   3  10        0.46       -1.32      2.03 o 
  -1   3  10       15.76       19.97      2.40 o 
   0   3  10        0.36        0.39      1.19 o 
   1   3  10        0.07       -0.70      1.09 o 
   2   3  10        0.52       -0.58      1.21 o 
   3   3  10        7.05        5.50      1.62 o 
  -3   4  10        0.01        0.38      1.89 o 
  -2   4  10        0.15        0.85      2.11 o 
  -1   4  10        3.19        2.45      1.65 o 
   0   4  10        0.33       -0.09      1.46 o 
   1   4  10        0.49        1.48      1.19 o 
   2   4  10        0.10       -0.14      1.24 o 
  -3   5  10        0.00        2.35      2.24 o 
  -2   5  10        0.15        2.22      2.22 o 
  -1   5  10        1.31       -1.49      2.31 o 
   0   5  10        0.72        0.54      1.23 o 
   1   5  10        0.00       -0.30      1.15 o 
   2   5  10        2.11        2.72      1.44 o 
  -2   6  10        0.47       -0.53      3.26 o 
  -1   6  10        0.47        0.18      1.64 o 
   0   6  10        1.25        1.53      1.57 o 
   1   6  10        0.91        0.12      1.27 o 
   2   6  10        2.81        3.63      1.63 o 
  -2   7  10        0.13        0.21      3.54 o 
  -1   7  10        0.09        0.37      2.04 o 
   0   7  10        0.94        1.76      1.71 o 
   1   7  10        0.01        1.22      1.35 o 
  -2   1  11        1.34        0.22      2.72 o 
  -1   1  11        1.31        0.41      1.65 o 
   0   1  11        0.56        0.94      1.34 o 
   1   1  11        0.06        0.85      1.30 o 
  -2   2  11        0.22       -1.25      1.99 o 
  -1   2  11        0.49        1.13      1.66 o 
   0   2  11        0.43        0.85      1.28 o 
   1   2  11        0.34        1.08      1.32 o 
  -2   3  11        0.15       -0.32      2.33 o 
  -1   3  11        2.92        6.02      2.95 o 
   0   3  11        0.32        0.18      1.27 o 
   1   3  11        0.17        0.81      1.34 o 
  -1   4  11        5.09        4.29      2.01 o 
   0   4  11        1.91        1.91      1.42 o 
                                                 
